# Supplementary material for: The molecular landscape of sepsis severity in infants: enhanced coagulation, innate immunity, and T cell repression
Source: Front Immunol. 2024 May 16;15:1281111. doi: 10.3389/fimmu.2024.1281111 (PMC11137207; doi:10.3389/fimmu.2024.1281111)
Supplement: Supplementary Table 1 — Assessment of selected public sepsis gene signatures. Description of source articles, year published, related dataset ID number, age of the subject evaluated, and gene list that composed each signature. [file Table_1.xlsx]

## Sheet: meta
Sample_ID	GSE_GPL	Dataset	Disease	Infection	Sepsis	Age	Gender	Treatment	Outcome	Others
GSM627008	GSE25504-GPL6947	GSE25504	Healthy Control	0	0	6	M	No
GSM627009	GSE25504-GPL6947	GSE25504	Healthy Control	0	0	6	M	No
GSM627010	GSE25504-GPL6947	GSE25504	Healthy Control	0	0	5	F	No
GSM627011	GSE25504-GPL6947	GSE25504	Healthy Control	0	0	6	F	No
GSM627012	GSE25504-GPL6947	GSE25504	Healthy Control	0	0	5	F	No
GSM627013	GSE25504-GPL6947	GSE25504	Healthy Control	0	0	6	M	No
GSM627014	GSE25504-GPL6947	GSE25504	Healthy Control	0	0	0	M	No
GSM627015	GSE25504-GPL6947	GSE25504	Healthy Control	0	0	5	M	No
GSM627016	GSE25504-GPL6947	GSE25504	Healthy Control	0	0	5	M	No
GSM627017	GSE25504-GPL6947	GSE25504	Healthy Control	0	0	6	F	No
GSM627018	GSE25504-GPL6947	GSE25504	Healthy Control	0	0	6	M	No
GSM627019	GSE25504-GPL6947	GSE25504	Healthy Control	0	0	5	F	No
GSM627020	GSE25504-GPL6947	GSE25504	Healthy Control	0	0	5	M	No
GSM627021	GSE25504-GPL6947	GSE25504	Healthy Control	0	0	5	M	No
GSM627022	GSE25504-GPL6947	GSE25504	Healthy Control	0	0	6	F	No
GSM627023	GSE25504-GPL6947	GSE25504	Healthy Control	0	0	1	M	No
GSM627024	GSE25504-GPL6947	GSE25504	Healthy Control	0	0	1	F	No
GSM627025	GSE25504-GPL6947	GSE25504	Healthy Control	0	0	4	M	No
GSM627026	GSE25504-GPL6947	GSE25504	Healthy Control	0	0	2	M	No
GSM627027	GSE25504-GPL6947	GSE25504	Healthy Control	0	0	6	M	No
GSM627028	GSE25504-GPL6947	GSE25504	Healthy Control	0	0	0	M	No
GSM627029	GSE25504-GPL6947	GSE25504	Healthy Control	0	0	0	M	No
GSM627030	GSE25504-GPL6947	GSE25504	Healthy Control	0	0	6	F	No
GSM627031	GSE25504-GPL6947	GSE25504	Healthy Control	0	0	1	F	No
GSM627032	GSE25504-GPL6947	GSE25504	Healthy Control	0	0	4	F	No
GSM627033	GSE25504-GPL6947	GSE25504	Healthy Control	0	0	1	M	No
GSM627034	GSE25504-GPL6947	GSE25504	Healthy Control	0	0	2	F	No
GSM627035	GSE25504-GPL6947	GSE25504	Healthy Control	0	0	5	M	No
GSM627036	GSE25504-GPL6947	GSE25504	Healthy Control	0	0	6	M	No
GSM627037	GSE25504-GPL6947	GSE25504	Healthy Control	0	0	3	F	No
GSM627038	GSE25504-GPL6947	GSE25504	Healthy Control	0	0	6	F	No
GSM627039	GSE25504-GPL6947	GSE25504	Healthy Control	0	0	2	M	No
GSM627040	GSE25504-GPL6947	GSE25504	Healthy Control	0	0	5	M	No
GSM627041	GSE25504-GPL6947	GSE25504	Healthy Control	0	0	3	M	No
GSM627042	GSE25504-GPL6947	GSE25504	Healthy Control	0	0	0	M	No
GSM627043	GSE25504-GPL6947	GSE25504	Healthy Control	0	0	5	F	Yes
GSM627044	GSE25504-GPL6947	GSE25504	Healthy Control	0	0	5	M	Yes
GSM627046	GSE25504-GPL6947	GSE25504	Bacteremia	1	1	1	M	Yes
GSM627047	GSE25504-GPL6947	GSE25504	Bacteremia	1	1	1	F	Yes
GSM627048	GSE25504-GPL6947	GSE25504	Bacteremia	1	1	3	M	Yes
GSM627049	GSE25504-GPL6947	GSE25504	Bacteremia	1	1	2	M	No
GSM627050	GSE25504-GPL6947	GSE25504	Bacteremia	1	1	1	F	No
GSM627051	GSE25504-GPL6947	GSE25504	Bacteremia	1	1	3	F	Yes
GSM627052	GSE25504-GPL6947	GSE25504	Bacteremia	1	1	0	M	Yes
GSM627053	GSE25504-GPL6947	GSE25504	Bacteremia	1	1	3	F	No
GSM627054	GSE25504-GPL6947	GSE25504	Bacteremia	1	1	2	F	No
GSM627056	GSE25504-GPL6947	GSE25504	Bacteremia	1	1	2	F	Yes
GSM627057	GSE25504-GPL6947	GSE25504	Bacteremia	1	1	5	F	Yes
GSM627058	GSE25504-GPL6947	GSE25504	Bacteremia	1	1	2	M	Yes
GSM627059	GSE25504-GPL6947	GSE25504	Bacteremia	1	1	4	M	Yes
GSM627060	GSE25504-GPL6947	GSE25504	Bacteremia	1	1	2	F	Yes
GSM627061	GSE25504-GPL6947	GSE25504	Bacteremia	1	1	5	M	Yes
GSM627063	GSE25504-GPL6947	GSE25504	Bacteremia	1	1	0	M	Yes
GSM627064	GSE25504-GPL6947	GSE25504	Bacteremia	1	1	3	F	No
GSM627065	GSE25504-GPL6947	GSE25504	Bacteremia	1	1	2	M	No
GSM627066	GSE25504-GPL6947	GSE25504	Bacteremia	1	1	6	M	No
GSM627067	GSE25504-GPL6947	GSE25504	Bacteremia	1	1	5	F	Yes
GSM627068	GSE25504-GPL6947	GSE25504	Bacteremia	1	1	0	M	No
GSM627069	GSE25504-GPL6947	GSE25504	Bacteremia	1	1	1	M	No
GSM627070	GSE25504-GPL6947	GSE25504	Bacteremia	1	1	0	M	No
GSM1404213	GSE25504-GPL13667	GSE25504	Healthy Control	0	0	4	M	No
GSM1404214	GSE25504-GPL13667	GSE25504	Healthy Control	0	0	5	M	No
GSM1404215	GSE25504-GPL13667	GSE25504	Healthy Control	0	0	2	M	No
GSM1404216	GSE25504-GPL13667	GSE25504	Healthy Control	0	0	3	M	No
GSM1404217	GSE25504-GPL13667	GSE25504	Healthy Control	0	0	5	M	No
GSM1404218	GSE25504-GPL13667	GSE25504	Healthy Control	0	0	3	M	No
GSM1404219	GSE25504-GPL13667	GSE25504	Bacteremia	1	1	3	F	Yes
GSM1404220	GSE25504-GPL13667	GSE25504	Bacteremia	1	1	1	M	No
GSM1404221	GSE25504-GPL13667	GSE25504	Bacteremia	1	1	5	M	No
GSM1404222	GSE25504-GPL13667	GSE25504	Bacteremia	1	1	6	F	No
GSM1404223	GSE25504-GPL13667	GSE25504	Bacteremia	1	1	6	M	Yes
GSM1404224	GSE25504-GPL13667	GSE25504	Bacteremia	1	1	0	M	Yes
GSM1404225	GSE25504-GPL13667	GSE25504	Bacteremia	1	1	6	F	Yes
GSM1404226	GSE25504-GPL13667	GSE25504	Bacteremia	1	1	4	M	No
GSM1404227	GSE25504-GPL13667	GSE25504	Bacteremia	1	1	2	M	Yes
GSM1404233	GSE25504-GPL15158	GSE25504	Healthy Control	0	0	6	M	No
GSM1404234	GSE25504-GPL15158	GSE25504	Healthy Control	0	0	6	M	No
GSM1404235	GSE25504-GPL15158	GSE25504	Healthy Control	0	0	5	F	No
GSM1404236	GSE25504-GPL15158	GSE25504	Healthy Control	0	0	5	M	No
GSM1404237	GSE25504-GPL15158	GSE25504	Healthy Control	0	0	5	F	No
GSM1404238	GSE25504-GPL15158	GSE25504	Healthy Control	0	0	5	M	No
GSM1404239	GSE25504-GPL15158	GSE25504	Healthy Control	0	0	5	M	No
GSM1404240	GSE25504-GPL15158	GSE25504	Healthy Control	0	0	6	F	No
GSM1404241	GSE25504-GPL15158	GSE25504	Healthy Control	0	0	1	M	No
GSM1404242	GSE25504-GPL15158	GSE25504	Healthy Control	0	0	1	F	No
GSM1404243	GSE25504-GPL15158	GSE25504	Healthy Control	0	0	4	M	No
GSM1404244	GSE25504-GPL15158	GSE25504	Healthy Control	0	0	2	M	No
GSM1404245	GSE25504-GPL15158	GSE25504	Healthy Control	0	0	6	M	No
GSM1404246	GSE25504-GPL15158	GSE25504	Healthy Control	0	0	0	M	No
GSM1404247	GSE25504-GPL15158	GSE25504	Healthy Control	0	0	0	M	No
GSM1404248	GSE25504-GPL15158	GSE25504	Healthy Control	0	0	1	F	No
GSM1404249	GSE25504-GPL15158	GSE25504	Healthy Control	0	0	4	F	No
GSM1404250	GSE25504-GPL15158	GSE25504	Healthy Control	0	0	1	M	No
GSM1404251	GSE25504-GPL15158	GSE25504	Healthy Control	0	0	2	F	No
GSM1404252	GSE25504-GPL15158	GSE25504	Healthy Control	0	0	5	M	No
GSM1404253	GSE25504-GPL15158	GSE25504	Healthy Control	0	0	3	F	No
GSM1404254	GSE25504-GPL15158	GSE25504	Healthy Control	0	0	6	F	No
GSM1404255	GSE25504-GPL15158	GSE25504	Healthy Control	0	0	2	M	No
GSM1404256	GSE25504-GPL15158	GSE25504	Healthy Control	0	0	5	M	No
GSM1404257	GSE25504-GPL15158	GSE25504	Bacteremia	1	1	5	M	Yes
GSM1404258	GSE25504-GPL15158	GSE25504	Bacteremia	1	1	1	M	Yes
GSM1404259	GSE25504-GPL15158	GSE25504	Bacteremia	1	1	1	F	Yes
GSM1404260	GSE25504-GPL15158	GSE25504	Bacteremia	1	1	3	M	Yes
GSM1404261	GSE25504-GPL15158	GSE25504	Bacteremia	1	1	2	M	No
GSM1404262	GSE25504-GPL15158	GSE25504	Bacteremia	1	1	1	F	No
GSM1404263	GSE25504-GPL15158	GSE25504	Bacteremia	1	1	3	F	Yes
GSM1404264	GSE25504-GPL15158	GSE25504	Bacteremia	1	1	3	F	No
GSM1404265	GSE25504-GPL15158	GSE25504	Bacteremia	1	1	2	F	No
GSM1404266	GSE25504-GPL15158	GSE25504	Bacteremia	1	1	5	F	Yes
GSM1404267	GSE25504-GPL15158	GSE25504	Bacteremia	1	1	2	M	Yes
GSM1404268	GSE25504-GPL15158	GSE25504	Bacteremia	1	1	2	F	Yes
GSM1404269	GSE25504-GPL15158	GSE25504	Bacteremia	1	1	0	M	Yes
GSM1404270	GSE25504-GPL15158	GSE25504	Bacteremia	1	1	2	M	No
GSM1404271	GSE25504-GPL15158	GSE25504	Bacteremia	1	1	6	M	No
GSM1404272	GSE25504-GPL15158	GSE25504	Bacteremia	1	1	5	F	Yes
GSM1404273	GSE25504-GPL15158	GSE25504	Bacteremia	1	1	0	M	No
GSM1404274	GSE25504-GPL15158	GSE25504	Bacteremia	1	1	1	M	No
GSM1404275	GSE25504-GPL15158	GSE25504	Healthy Control	0	0	3	M	No
GSM1404276	GSE25504-GPL15158	GSE25504	Healthy Control	0	0	3	F	No
GSM1404277	GSE25504-GPL15158	GSE25504	Healthy Control	0	0	0	M	No
GSM1404280	GSE25504-GPL15158	GSE25504	Bacteremia	1	1	1	M	Yes
GSM1404281	GSE25504-GPL15158	GSE25504	Bacteremia	1	1	3	M	No
GSM1404282	GSE25504-GPL15158	GSE25504	Bacteremia	1	1	1	M	Yes
GSM1404283	GSE25504-GPL15158	GSE25504	Bacteremia	1	1	3	F	No
GSM1404284	GSE25504-GPL15158	GSE25504	Bacteremia	1	1	2	M	No
GSM647528	GSE26378	GSE26378	Septic Shock	1	1	182.5			Survivor
GSM647537	GSE26378	GSE26378	Healthy Control	0	0	182.5			Survivor
GSM647547	GSE26378	GSE26378	Septic Shock	1	1	36.5			Survivor
GSM647550	GSE26378	GSE26378	Septic Shock	1	1	146			Nonsurvivor
GSM647552	GSE26378	GSE26378	Septic Shock	1	1	36.5			Survivor
GSM647553	GSE26378	GSE26378	Septic Shock	1	1	36.5			Survivor
GSM647560	GSE26378	GSE26378	Septic Shock	1	1	109.5			Nonsurvivor
GSM647565	GSE26378	GSE26378	Septic Shock	1	1	36.5			Survivor
GSM647569	GSE26378	GSE26378	Septic Shock	1	1	36.5			Nonsurvivor
GSM647574	GSE26378	GSE26378	Septic Shock	1	1	36.5			Nonsurvivor
GSM647577	GSE26378	GSE26378	Septic Shock	1	1	36.5			Nonsurvivor
GSM647580	GSE26378	GSE26378	Septic Shock	1	1	73			Survivor
GSM647616	GSE26378	GSE26378	Septic Shock	1	1	182.5			Survivor
GSM647619	GSE26378	GSE26378	Septic Shock	1	1	109.5			Survivor
GSM647626	GSE26378	GSE26378	Healthy Control	0	0	182.5			Survivor
GSM648595	GSE26440	GSE26440	Septic Shock	1	1	109.5			Survivor
GSM648603	GSE26440	GSE26440	Septic Shock	1	1	182.5			Survivor
GSM648605	GSE26440	GSE26440	Septic Shock	1	1	36.5			Survivor
GSM648613	GSE26440	GSE26440	Septic Shock	1	1	109.5			Survivor
GSM648618	GSE26440	GSE26440	Septic Shock	1	1	36.5			Nonsurvivor
GSM648620	GSE26440	GSE26440	Septic Shock	1	1	0			Survivor
GSM648628	GSE26440	GSE26440	Septic Shock	1	1	0			Nonsurvivor
GSM648637	GSE26440	GSE26440	Healthy Control	0	0	0
GSM648638	GSE26440	GSE26440	Healthy Control	0	0	0			Survivor
GSM648641	GSE26440	GSE26440	Healthy Control	0	0	0
GSM648645	GSE26440	GSE26440	Septic Shock	1	1	73			Nonsurvivor
GSM648646	GSE26440	GSE26440	Septic Shock	1	1	0			Survivor
GSM648647	GSE26440	GSE26440	Septic Shock	1	1	109.5			Survivor
GSM648649	GSE26440	GSE26440	Septic Shock	1	1	0			Survivor
GSM648672	GSE26440	GSE26440	Healthy Control	0	0	0			Survivor
GSM648674	GSE26440	GSE26440	Healthy Control	0	0	0			Survivor
GSM648675	GSE26440	GSE26440	Septic Shock	1	1	0			Nonsurvivor
GSM648678	GSE26440	GSE26440	Healthy Control	0	0	73			Survivor
GSM648679	GSE26440	GSE26440	Healthy Control	0	0	109.5			Survivor
GSM648681	GSE26440	GSE26440	Healthy Control	0	0	109.5			Survivor
GSM648682	GSE26440	GSE26440	Septic Shock	1	1	36.5			Survivor
GSM648686	GSE26440	GSE26440	Healthy Control	0	0	73			n/a
GSM648698	GSE26440	GSE26440	Septic Shock	1	1	36.5			Nonsurvivor
GSM648703	GSE26440	GSE26440	Healthy Control	0	0	0			Survivor
GSM648704	GSE26440	GSE26440	Septic Shock	1	1	109.5			Survivor
GSM648706	GSE26440	GSE26440	Septic Shock	1	1	109.5			Survivor
GSM648708	GSE26440	GSE26440	Septic Shock	1	1	0			Nonsurvivor
GSM1571523	GSE64456	GSE64456	Healthy Control	0	0	32	F
GSM1571524	GSE64456	GSE64456	Healthy Control	0	0	130	F
GSM1571525	GSE64456	GSE64456	Healthy Control	0	0	156	F
GSM1571526	GSE64456	GSE64456	Healthy Control	0	0	78	M
GSM1571527	GSE64456	GSE64456	Healthy Control	0	0	44	F
GSM1571551	GSE64456	GSE64456	Bacteremia	1	1	25	M
GSM1571552	GSE64456	GSE64456	Bacteremia	1	1	19	F
GSM1571553	GSE64456	GSE64456	Bacteremia	1	1	12	F
GSM1571554	GSE64456	GSE64456	Bacteremia	1	1	21	F
GSM1571555	GSE64456	GSE64456	Bacteremia	1	1	51	F
GSM1571556	GSE64456	GSE64456	Bacteremia	1	1	42	F
GSM1571557	GSE64456	GSE64456	Bacteremia	1	1	59	F
GSM1571558	GSE64456	GSE64456	Bacteremia	1	1	28	F
GSM1571559	GSE64456	GSE64456	Bacteremia	1	1	53	M
GSM1571560	GSE64456	GSE64456	Bacteremia	1	1	20	M
GSM1571561	GSE64456	GSE64456	Bacteremia	1	1	10	M
GSM1571562	GSE64456	GSE64456	Bacteremia	1	1	58	M
GSM1571563	GSE64456	GSE64456	Bacteremia	1	1	21	M
GSM1571564	GSE64456	GSE64456	Bacteremia	1	1	38	F
GSM1571565	GSE64456	GSE64456	Bacteremia	1	1	53	M
GSM1571566	GSE64456	GSE64456	Bacteremia	1	1	57	F
GSM1571567	GSE64456	GSE64456	Bacteremia	1	1	26	M
GSM1571568	GSE64456	GSE64456	Bacteremia	1	1	52	F
GSM1571569	GSE64456	GSE64456	Bacteremia	1	1	8	F
GSM1571570	GSE64456	GSE64456	Bacteremia	1	1	30	M
GSM1571571	GSE64456	GSE64456	Bacteremia	1	1	13	F
GSM1571572	GSE64456	GSE64456	Bacteremia	1	1	9	M
GSM1571573	GSE64456	GSE64456	Bacteremia	1	1	33	M
GSM1571574	GSE64456	GSE64456	Bacteremia	1	1	6	M
GSM1571575	GSE64456	GSE64456	Bacteremia	1	1	13	F
GSM1571691	GSE64456	GSE64456	Healthy Control	0	0	68	M
GSM1571692	GSE64456	GSE64456	Healthy Control	0	0	80	F
GSM1571693	GSE64456	GSE64456	Healthy Control	0	0	66	F
GSM1571694	GSE64456	GSE64456	Healthy Control	0	0	66	M
GSM1571696	GSE64456	GSE64456	Healthy Control	0	0	119	M
GSM1571698	GSE64456	GSE64456	Healthy Control	0	0	36	M
GSM1571702	GSE64456	GSE64456	Healthy Control	0	0	24	M
GSM1571703	GSE64456	GSE64456	Healthy Control	0	0	29	M
GSM1571704	GSE64456	GSE64456	Healthy Control	0	0	56	M
GSM1571384	GSE64456	GSE64456	Bacteremia	1	1	15	F
GSM1571385	GSE64456	GSE64456	Bacteremia	1	1	9	F
GSM1571386	GSE64456	GSE64456	Bacteremia	1	1	20	F
GSM1571387	GSE64456	GSE64456	Bacteremia	1	1	12	M
GSM1571388	GSE64456	GSE64456	Bacteremia	1	1	59	F
GSM1571389	GSE64456	GSE64456	Bacteremia	1	1	23	F
GSM1571390	GSE64456	GSE64456	Bacteremia	1	1	21	M
GSM1707353	GSE69686	GSE69686	Bacteremia	1	1	1				Clinical Sepsis
GSM1707354	GSE69686	GSE69686	Bacteremia	1	1	1				Clinical Sepsis
GSM1707355	GSE69686	GSE69686	Bacteremia	1	1	2				Clinical Sepsis
GSM1707356	GSE69686	GSE69686	Healthy Control	0	0	1				Healthy Control
GSM1707357	GSE69686	GSE69686	Healthy Control	0	0	1				Healthy Control
GSM1707358	GSE69686	GSE69686	Bacteremia	1	1	1				Clinical Sepsis
GSM1707359	GSE69686	GSE69686	Bacteremia	1	1	1				Clinical Sepsis
GSM1707360	GSE69686	GSE69686	Bacteremia	1	1	2				Clinical Sepsis
GSM1707361	GSE69686	GSE69686	Healthy Control	0	0	5				Healthy Control
GSM1707362	GSE69686	GSE69686	Healthy Control	0	0	5				Healthy Control
GSM1707363	GSE69686	GSE69686	Healthy Control	0	0	1				Healthy Control
GSM1707364	GSE69686	GSE69686	Healthy Control	0	0	1				Healthy Control
GSM1707365	GSE69686	GSE69686	Healthy Control	0	0	2				Healthy Control
GSM1707366	GSE69686	GSE69686	Healthy Control	0	0	3				Healthy Control
GSM1707369	GSE69686	GSE69686	Bacteremia	1	1	2				Clinical Sepsis
GSM1707370	GSE69686	GSE69686	Bacteremia	1	1	2				Clinical Sepsis
GSM1707372	GSE69686	GSE69686	Bacteremia	1	1	1				Sepsis
GSM1707375	GSE69686	GSE69686	Healthy Control	0	0	1				Healthy Control
GSM1707376	GSE69686	GSE69686	Healthy Control	0	0	1				Healthy Control
GSM1707377	GSE69686	GSE69686	Healthy Control	0	0	1				Healthy Control
GSM1707378	GSE69686	GSE69686	Healthy Control	0	0	1				Healthy Control
GSM1707379	GSE69686	GSE69686	Healthy Control	0	0	2				Healthy Control
GSM1707380	GSE69686	GSE69686	Healthy Control	0	0	1				Healthy Control
GSM1707381	GSE69686	GSE69686	Bacteremia	1	1	1				Clinical Sepsis
GSM1707382	GSE69686	GSE69686	Bacteremia	1	1	1				Clinical Sepsis
GSM1707383	GSE69686	GSE69686	Bacteremia	1	1	2				Clinical Sepsis
GSM1707384	GSE69686	GSE69686	Healthy Control	0	0	17				Healthy Control
GSM1707385	GSE69686	GSE69686	Bacteremia	1	1	1				Clinical Sepsis
GSM1707386	GSE69686	GSE69686	Bacteremia	1	1	1				Clinical Sepsis
GSM1707387	GSE69686	GSE69686	Bacteremia	1	1	2				Clinical Sepsis
GSM1707388	GSE69686	GSE69686	Healthy Control	0	0	1				Healthy Control
GSM1707389	GSE69686	GSE69686	Healthy Control	0	0	1				Healthy Control
GSM1707390	GSE69686	GSE69686	Healthy Control	0	0	2				Healthy Control
GSM1707391	GSE69686	GSE69686	Healthy Control	0	0	1				Healthy Control
GSM1707392	GSE69686	GSE69686	Healthy Control	0	0	1				Healthy Control
GSM1707393	GSE69686	GSE69686	Healthy Control	0	0	2				Healthy Control
GSM1707396	GSE69686	GSE69686	Healthy Control	0	0	2				Healthy Control
GSM1707397	GSE69686	GSE69686	Healthy Control	0	0	2				Healthy Control
GSM1707398	GSE69686	GSE69686	Healthy Control	0	0	1				Healthy Control
GSM1707399	GSE69686	GSE69686	Healthy Control	0	0	2				Healthy Control
GSM1707400	GSE69686	GSE69686	Healthy Control	0	0	2				Healthy Control
GSM1707401	GSE69686	GSE69686	Healthy Control	0	0	2				Healthy Control
GSM1707407	GSE69686	GSE69686	Bacteremia	1	1	1				Clinical Sepsis
GSM1707408	GSE69686	GSE69686	Bacteremia	1	1	2				Clinical Sepsis
GSM1707409	GSE69686	GSE69686	Bacteremia	1	1	1				Clinical Sepsis
GSM1707410	GSE69686	GSE69686	Bacteremia	1	1	2				Clinical Sepsis
GSM1707414	GSE69686	GSE69686	Healthy Control	0	0	11				Healthy Control
GSM1707415	GSE69686	GSE69686	Healthy Control	0	0	12				Healthy Control
GSM1707417	GSE69686	GSE69686	Bacteremia	1	1	6				Clinical Sepsis
GSM1707418	GSE69686	GSE69686	Healthy Control	0	0	18				Healthy Control
GSM1707419	GSE69686	GSE69686	Healthy Control	0	0	18				Healthy Control
GSM1707420	GSE69686	GSE69686	Bacteremia	1	1	3				Sepsis
GSM1707422	GSE69686	GSE69686	Bacteremia	1	1	1				Clinical Sepsis
GSM1707423	GSE69686	GSE69686	Bacteremia	1	1	1				Clinical Sepsis
GSM1707424	GSE69686	GSE69686	Bacteremia	1	1	2				Clinical Sepsis
GSM1707425	GSE69686	GSE69686	Bacteremia	1	1	24				Clinical Sepsis
GSM1707426	GSE69686	GSE69686	Bacteremia	1	1	22				Sepsis
GSM1707427	GSE69686	GSE69686	Bacteremia	1	1	23				Sepsis
GSM1707428	GSE69686	GSE69686	Bacteremia	1	1	2				Clinical Sepsis
GSM1707429	GSE69686	GSE69686	Bacteremia	1	1	2				Clinical Sepsis
GSM1707430	GSE69686	GSE69686	Healthy Control	0	0	1				Healthy Control
GSM1707431	GSE69686	GSE69686	Healthy Control	0	0	2				Healthy Control
GSM1707432	GSE69686	GSE69686	Bacteremia	1	1	1				Clinical Sepsis
GSM1707433	GSE69686	GSE69686	Bacteremia	1	1	1				Clinical Sepsis
GSM1707434	GSE69686	GSE69686	Bacteremia	1	1	2				Clinical Sepsis
GSM1707435	GSE69686	GSE69686	Healthy Control	0	0	23				Healthy Control
GSM1707436	GSE69686	GSE69686	Healthy Control	0	0	24				Healthy Control
GSM1707437	GSE69686	GSE69686	Healthy Control	0	0	20				Healthy Control
GSM1707438	GSE69686	GSE69686	Healthy Control	0	0	14				Healthy Control
GSM1707439	GSE69686	GSE69686	Healthy Control	0	0	15				Healthy Control
GSM1707442	GSE69686	GSE69686	Bacteremia	1	1	42				Sepsis
GSM1707443	GSE69686	GSE69686	Bacteremia	1	1	42				Sepsis
GSM1707444	GSE69686	GSE69686	Bacteremia	1	1	1				Clinical Sepsis
GSM1707445	GSE69686	GSE69686	Bacteremia	1	1	1				Clinical Sepsis
GSM1707446	GSE69686	GSE69686	Healthy Control	0	0	12				Healthy Control
GSM1707447	GSE69686	GSE69686	Healthy Control	0	0	12				Healthy Control
GSM1707448	GSE69686	GSE69686	Bacteremia	1	1	17				Clinical Sepsis
GSM1707450	GSE69686	GSE69686	Bacteremia	1	1	1				Sepsis
GSM1707451	GSE69686	GSE69686	Bacteremia	1	1	2				Sepsis
GSM1707452	GSE69686	GSE69686	Bacteremia	1	1	36				Sepsis
GSM1707453	GSE69686	GSE69686	Bacteremia	1	1	45				Sepsis
GSM1707454	GSE69686	GSE69686	Bacteremia	1	1	46				Sepsis
GSM1707455	GSE69686	GSE69686	Bacteremia	1	1	10				Sepsis
GSM1707456	GSE69686	GSE69686	Bacteremia	1	1	1				Sepsis
GSM1707458	GSE69686	GSE69686	Healthy Control	0	0	140				Healthy Control
GSM1707459	GSE69686	GSE69686	Bacteremia	1	1	36				Sepsis
GSM1707460	GSE69686	GSE69686	Bacteremia	1	1	99				Sepsis
GSM1707461	GSE69686	GSE69686	Bacteremia	1	1	100				Sepsis
GSM1707462	GSE69686	GSE69686	Healthy Control	0	0	30				Healthy Control
GSM1707463	GSE69686	GSE69686	Healthy Control	0	0	30				Healthy Control
GSM1707464	GSE69686	GSE69686	Healthy Control	0	0	31				Healthy Control
GSM1707465	GSE69686	GSE69686	Bacteremia	1	1	9				Sepsis
GSM1707466	GSE69686	GSE69686	Bacteremia	1	1	1				Clinical Sepsis
GSM1707472	GSE69686	GSE69686	Healthy Control	0	0	1				Healthy Control
GSM1707473	GSE69686	GSE69686	Healthy Control	0	0	1				Healthy Control
GSM1707475	GSE69686	GSE69686	Healthy Control	0	0	2				Healthy Control
GSM1707476	GSE69686	GSE69686	Bacteremia	1	1	1				Clinical Sepsis
GSM1707477	GSE69686	GSE69686	Bacteremia	1	1	1				Clinical Sepsis
GSM1707478	GSE69686	GSE69686	Bacteremia	1	1	2				Clinical Sepsis
GSM1707479	GSE69686	GSE69686	Healthy Control	0	0	10				Healthy Control
GSM1707480	GSE69686	GSE69686	Bacteremia	1	1	1				Clinical Sepsis
GSM1707481	GSE69686	GSE69686	Bacteremia	1	1	6				Sepsis
GSM1707482	GSE69686	GSE69686	Bacteremia	1	1	6				Sepsis
GSM1707483	GSE69686	GSE69686	Bacteremia	1	1	7				Sepsis
GSM1707484	GSE69686	GSE69686	Bacteremia	1	1	1				Sepsis
GSM1707485	GSE69686	GSE69686	Healthy Control	0	0	10				Healthy Control
GSM1707486	GSE69686	GSE69686	Healthy Control	0	0	10				Healthy Control
GSM1707487	GSE69686	GSE69686	Healthy Control	0	0	11				Healthy Control
GSM1707489	GSE69686	GSE69686	Bacteremia	1	1	1				Clinical Sepsis
GSM1707490	GSE69686	GSE69686	Bacteremia	1	1	1				Sepsis
GSM1707491	GSE69686	GSE69686	Bacteremia	1	1	1				Sepsis
GSM1707492	GSE69686	GSE69686	Bacteremia	1	1	8				Clinical Sepsis
GSM1707493	GSE69686	GSE69686	Bacteremia	1	1	5				Clinical Sepsis
GSM1707494	GSE69686	GSE69686	Bacteremia	1	1	1				Sepsis
GSM1707495	GSE69686	GSE69686	Bacteremia	1	1	2				Sepsis
GSM1707496	GSE69686	GSE69686	Healthy Control	0	0	1				Healthy Control
GSM1707497	GSE69686	GSE69686	Healthy Control	0	0	1				Healthy Control
GSM1707498	GSE69686	GSE69686	Healthy Control	0	0	1				Healthy Control
GSM1707499	GSE69686	GSE69686	Healthy Control	0	0	2				Healthy Control
GSM1707500	GSE69686	GSE69686	Healthy Control	0	0	21				Healthy Control
GSM1707501	GSE69686	GSE69686	Healthy Control	0	0	21				Healthy Control
GSM1707502	GSE69686	GSE69686	Healthy Control	0	0	22				Healthy Control
