# Supplementary material for: The molecular landscape of sepsis severity in infants: enhanced coagulation, innate immunity, and T cell repression
Source: Front Immunol. 2024 May 16;15:1281111. doi: 10.3389/fimmu.2024.1281111 (PMC11137207; doi:10.3389/fimmu.2024.1281111)
Supplement: Supplementary Table 2 — Varying degree of modulation for the commonly perturbed genes among the disease groups against Healthy Controls (top panel) and the pseudotime clusters against Cluster 1. Shown is the log2FC values of the top 10 up- and down-DEGs which are ranked based on the Bacteremia group (out of 125 common DEGs) or Cluster 2 (out of 29 common DEGs). [file Table_2.xlsx]

## Sheet: Disease_gmarker full
	gene_id	gene_short_name	cell_group	marker_score	mean_expression	fraction_expressing	specificity	pseudo_R2	marker_test_p_value	marker_test_q_value
1	ANKRD22	ANKRD22	Bacteremia	0.784857	175545	1	0.784857	0.259113	2.01876e-17	4.46953e-14
2	CCL22	CCL22	Healthy Control	0.744171	77061.1	1	0.744171	0.232481	1.22464e-15	2.71136e-12
3	CD163	CD163	Bacteremia	0.824836	276525	1	0.824836	0.162317	4.61218e-11	1.02114e-07
4	CD247	CD247	Healthy Control	0.670074	52285.1	1	0.670074	0.589173	2.86424e-44	6.34143e-41
5	CD3E	CD3E	Healthy Control	0.706703	147868	1	0.706703	0.464191	5.97404e-33	1.32265e-29
6	CD3G	CD3G	Healthy Control	0.679288	82571.3	1	0.679288	0.593996	9.62709e-45	2.13144e-41
7	CEACAM1	CEACAM1	Bacteremia	0.809594	1.33669e+06	1	0.809594	0.303952	1.50704e-20	3.33658e-17
8	CISD2	CISD2	Septic Shock	0.710574	587552	1	0.710574	0.784553	7.69068e-34	1.70272e-30
9	CLC	CLC	Healthy Control	0.687023	330984	1	0.687023	0.548918	1.97288e-40	4.36796e-37
10	CLEC4D	CLEC4D	Bacteremia	0.698061	48089.2	1	0.698061	0.230946	1.61188e-15	3.56869e-12
11	CLIC3	CLIC3	Healthy Control	0.670804	20056.7	1	0.670804	0.522749	4.86874e-38	1.07794e-34
12	CTSG	CTSG	Septic Shock	0.770238	1.26873e+06	1	0.770238	0.597384	8.73317e-25	1.93352e-21
13	FAM102A	FAM102A	Healthy Control	0.685648	40746.9	1	0.685648	0.656853	3.28343e-51	7.26952e-48
14	FCER1A	FCER1A	Healthy Control	0.736536	16902.8	1	0.736536	0.564467	6.85747e-42	1.51824e-38
15	FOS	FOS	Septic Shock	0.517454	90336.4	1	0.517454	0.84356	6.12467e-37	1.356e-33
16	GPR84	GPR84	Bacteremia	0.773245	91338.9	1	0.773245	0.371154	1.73388e-25	3.83881e-22
17	HP	HP	Bacteremia	0.723993	86672.2	1	0.723993	0.122047	1.50276e-08	3.32712e-05
18	IL1R2	IL1R2	Bacteremia	0.812492	474143	1	0.812492	0.260017	1.75075e-17	3.87617e-14
19	ITM2A	ITM2A	Healthy Control	0.687399	116784	1	0.687399	0.529852	1.11098e-38	2.45971e-35
20	KLRB1	KLRB1	Healthy Control	0.674512	66954.1	1	0.674512	0.557736	2.9597e-41	6.55277e-38
21	KLRF1	KLRF1	Healthy Control	0.669854	17703.1	1	0.669854	0.477788	4.21996e-34	9.343e-31
22	LAX1	LAX1	Healthy Control	0.69343	15734.4	1	0.69343	0.565966	4.94314e-42	1.09441e-38
23	LGALS2	LGALS2	Healthy Control	0.668634	47841.4	1	0.668634	0.563266	8.90977e-42	1.97262e-38
24	LRRN3	LRRN3	Healthy Control	0.732138	81653.4	1	0.732138	0.627849	3.72566e-48	8.24861e-45
25	METTL1	METTL1	Healthy Control	0.726825	25186.8	1	0.726825	0.442057	4.09792e-31	9.07279e-28
26	MMP8	MMP8	Septic Shock	0.915787	1.20858e+07	1	0.915787	0.341997	6.01085e-14	1.3308e-10
27	MPO	MPO	Septic Shock	0.544576	284237	1	0.544576	0.647667	4.11107e-27	9.10191e-24
28	NELL2	NELL2	Healthy Control	0.69935	23233.5	1	0.69935	0.665812	3.5195e-52	7.79216e-49
29	NOG	NOG	Healthy Control	0.705534	11628.3	1	0.705534	0.578061	3.44047e-43	7.6172e-40
30	OCIAD2	OCIAD2	Healthy Control	0.674832	68330.9	1	0.674832	0.618772	3.17488e-47	7.02919e-44
31	OLAH	OLAH	Septic Shock	0.647422	722005	1	0.647422	0.256945	1.21622e-10	2.69272e-07
32	OLFM4	OLFM4	Septic Shock	0.664159	1.19062e+06	1	0.664159	0.251927	1.88884e-10	4.1819e-07
33	PATZ1	PATZ1	Healthy Control	0.860904	120246	1	0.860904	0.54863	2.0986e-40	4.6463e-37
34	PFKFB2	PFKFB2	Bacteremia	0.650171	34020.4	1	0.650171	0.139267	1.28937e-09	2.85467e-06
35	PLCG1	PLCG1	Healthy Control	0.673648	16928.5	1	0.673648	0.580177	2.14868e-43	4.75718e-40
36	PRSS33	PRSS33	Healthy Control	0.754678	67266.2	1	0.754678	0.435355	1.44453e-30	3.1982e-27
37	RETN	RETN	Bacteremia	0.748601	1.06878e+06	1	0.748601	0.34977	7.01052e-24	1.55213e-20
38	ROPN1L	ROPN1L	Septic Shock	0.665102	649073	1	0.665102	0.77041	4.07227e-33	9.01601e-30
39	SERPINB10	SERPINB10	Septic Shock	0.806181	1.92593e+06	1	0.806181	0.549893	1.18927e-22	2.63305e-19
40	SH2D1B	SH2D1B	Healthy Control	0.671072	9360	1	0.671072	0.475356	6.7997e-34	1.50545e-30
41	SIT1	SIT1	Healthy Control	0.674552	15843.8	1	0.674552	0.545986	3.69042e-40	8.1706e-37
42	STXBP2	STXBP2	Bacteremia	0.705434	273816	1	0.705434	0.161789	4.98069e-11	1.10272e-07
43	TXN	TXN	Bacteremia	0.675493	458209	1	0.675493	0.108863	9.68392e-08	0.000214402
44	VNN1	VNN1	Bacteremia	0.636269	40087.1	1	0.636269	0.15252	1.91203e-10	4.23324e-07
45	ZAP70	ZAP70	Healthy Control	0.790861	63208.5	1	0.790861	0.594013	9.58899e-45	2.123e-41
46	ZBTB25	ZBTB25	Healthy Control	0.667923	10672.7	1	0.667923	0.563694	8.11647e-42	1.79699e-38

## Sheet: Cluster_gmarkers full
	gene_id	gene_short_name	cell_group	marker_score	mean_expression	fraction_expressing	specificity	pseudo_R2	marker_test_p_value	marker_test_q_value
1	ZAP70	ZAP70	1	0.89539	46298.1	1	0.89539	0.580413	6.63502e-41	1.46899e-37
2	SPG21	SPG21	1	0.864804	99672.7	1	0.864804	0.75378	2.84062e-58	6.28914e-55
3	METTL1	METTL1	1	0.861614	19554.1	1	0.861614	0.669874	2.35179e-49	5.20686e-46
4	CETN3	CETN3	1	0.807019	8598.87	1	0.807019	0.797883	1.95864e-63	4.33642e-60
5	NDC80	NDC80	1	0.798038	8361.44	1	0.798038	0.827258	4.37396e-67	9.68395e-64
6	ISL2	ISL2	1	0.786934	9310.28	1	0.786934	0.757878	9.74658e-59	2.15789e-55
7	TRIM38	TRIM38	1	0.786577	40031.9	1	0.786577	0.743715	3.82061e-57	8.45884e-54
8	GLUD1	GLUD1	1	0.763079	19499	1	0.763079	0.84618	1.54501e-69	3.42065e-66
9	MANEA	MANEA	1	0.747571	3925.45	1	0.747571	0.866977	2.48706e-72	5.50636e-69
10	MNT	MNT	1	0.746899	16869.2	1	0.746899	0.696479	4.5602e-52	1.00963e-48
11	TKT	TKT	1	0.72863	94618.6	1	0.72863	0.751542	5.08038e-58	1.1248e-54
12	ANXA9	ANXA9	1	0.725275	3128.71	1	0.725275	0.870676	7.71681e-73	1.7085e-69
13	AP4E1	AP4E1	1	0.716814	5076.68	1	0.716814	0.834379	5.34289e-68	1.18292e-64
14	EIF1AY	EIF1AY	1	0.702466	96500.3	1	0.702466	0.463743	3.67395e-31	8.13412e-28
15	USP44	USP44	1	0.695111	3411.75	1	0.695111	0.82766	3.88754e-67	8.60701e-64
16	CLC	CLC	1	0.695056	265894	1	0.695056	0.746276	1.97949e-57	4.3826e-54
17	ADAM22	ADAM22	1	0.691364	1620.42	1	0.691364	0.797162	2.39523e-63	5.30304e-60
18	FZD2	FZD2	1	0.690513	6683.89	1	0.690513	0.669858	2.36014e-49	5.22536e-46
19	PIP5K1C	PIP5K1C	1	0.687012	6492.54	1	0.687012	0.824053	1.11762e-66	2.47441e-63
20	KRT10	KRT10	1	0.686362	7168.43	1	0.686362	0.797096	2.43994e-63	5.40203e-60
21	PQBP1	PQBP1	1	0.680108	56206.7	1	0.680108	0.661263	1.69143e-48	3.74483e-45
22	MT1F	MT1F	1	0.668879	124992	1	0.668879	0.640324	1.86705e-46	4.13365e-43
23	ITGAD	ITGAD	1	0.660546	2805.94	1	0.660546	0.785399	6.17021e-62	1.36608e-58
24	GABRA6	GABRA6	1	0.65531	1434.27	1	0.65531	0.645985	5.30156e-47	1.17377e-43
25	LGALS2	LGALS2	1	0.652106	38575.1	1	0.652106	0.703702	8.03581e-53	1.77913e-49
26	FABP4	FABP4	3	0.927609	225404	1	0.927609	0.778456	4.37961e-56	9.69646e-53
27	ENPP3	ENPP3	3	0.908381	234310	1	0.908381	0.839067	1.22341e-62	2.70864e-59
28	OLAH	OLAH	3	0.893457	615439	1	0.893457	0.16494	3.35466e-10	7.42722e-07
29	CXCL10	CXCL10	3	0.873209	471854	1	0.873209	0.448991	4.52967e-28	1.00287e-24
30	SERPINB10	SERPINB10	3	0.858508	891365	1	0.858508	0.382447	1.68755e-23	3.73624e-20
31	CEACAM1	CEACAM1	3	0.841843	2.33412e+06	1	0.841843	0.130246	2.9166e-08	6.45736e-05
32	LAMP3	LAMP3	3	0.832586	254388	1	0.832586	0.524894	1.19494e-33	2.64559e-30
33	FAM83A	FAM83A	3	0.830924	281334	1	0.830924	0.560521	2.02909e-36	4.4924e-33
34	KCNE1	KCNE1	3	0.812855	147516	1	0.812855	0.564904	9.10425e-37	2.01568e-33
35	OASL	OASL	3	0.783028	640423	1	0.783028	0.430635	8.80977e-27	1.95048e-23
36	C4BPA	C4BPA	3	0.777033	45450.4	1	0.777033	0.783137	1.43088e-56	3.16797e-53
37	ROPN1L	ROPN1L	3	0.77564	421532	1	0.77564	0.171045	1.51456e-10	3.35323e-07
38	CD163	CD163	3	0.727809	436489	1	0.727809	0.262915	6.42762e-16	1.42308e-12
39	SPTBN4	SPTBN4	3	0.710019	92721.3	1	0.710019	0.714211	1.0081e-49	2.23193e-46
40	OLFM4	OLFM4	3	0.701842	812358	1	0.701842	0.129606	3.16444e-08	7.00608e-05
41	C1QC	C1QC	3	0.67956	25004.5	1	0.67956	0.671292	9.25542e-46	2.04915e-42
42	CASP5	CASP5	3	0.658913	59665.7	1	0.658913	0.44934	4.27928e-28	9.47432e-25
43	CTSG	CTSG	3	0.656368	469071	1	0.656368	0.49423	2.40725e-31	5.32966e-28
44	RETN	RETN	3	0.634998	1.45188e+06	1	0.634998	0.192637	8.87306e-12	1.9645e-08
45	CLEC4D	CLEC4D	3	0.608976	61104.1	1	0.608976	0.240344	1.44759e-14	3.20497e-11
46	HP	HP	3	0.602191	118996	1	0.602191	0.365833	2.12167e-22	4.69737e-19
47	RWDD2B	RWDD2B	3	0.560583	181197	1	0.560583	0.450701	3.42654e-28	7.58637e-25
48	ARG2	ARG2	3	0.54709	101880	1	0.54709	0.755016	1.06413e-53	2.35597e-50
49	CISD2	CISD2	3	0.537641	222661	1	0.537641	0.59924	1.49512e-39	3.31021e-36
50	ANKRD22	ANKRD22	2	0.815556	813679	1	0.815556	0.433405	1.07059e-15	2.37028e-12
51	IL1R2	IL1R2	2	0.727806	1.78123e+06	1	0.727806	0.32659	6.19336e-12	1.37121e-08
52	RSAD2	RSAD2	2	0.71578	144403	1	0.71578	0.30089	4.70473e-11	1.04163e-07
53	RAP1GAP	RAP1GAP	2	0.680394	98335	1	0.680394	0.16717	1.34266e-06	0.00297266
54	DUT	DUT	2	0.671923	55566.1	1	0.671923	0.451328	2.40367e-16	5.32172e-13
55	RHAG	RHAG	2	0.654953	54575.8	1	0.654953	0.414876	4.9524e-15	1.09646e-11
56	GPR84	GPR84	2	0.636032	230814	1	0.636032	0.259812	1.15428e-09	2.55558e-06
57	TNFAIP6	TNFAIP6	2	0.634122	220892	1	0.634122	0.288206	1.27042e-10	2.81271e-07
58	MCTP2	MCTP2	2	0.629198	64727.2	1	0.629198	0.285163	1.61109e-10	3.56694e-07
59	MMP9	MMP9	2	0.607268	551370	1	0.607268	0.251469	2.19816e-09	4.86673e-06
60	SLAMF7	SLAMF7	2	0.604473	22448.9	1	0.604473	0.224221	1.77922e-08	3.9392e-05
61	EPB42	EPB42	2	0.598829	324211	1	0.598829	0.244764	3.68382e-09	8.15598e-06
62	DLK2	DLK2	2	0.598439	14644.9	1	0.598439	0.296148	6.82407e-11	1.51085e-07
63	PLSCR1	PLSCR1	2	0.57708	62943.1	1	0.57708	0.273153	4.10432e-10	9.08697e-07
64	ABCC11	ABCC11	2	0.574803	15244.8	1	0.574803	0.276304	3.21261e-10	7.11272e-07
65	PHGDH	PHGDH	2	0.568351	32098.7	1	0.568351	0.188074	2.77488e-07	0.000614359
66	TMEM158	TMEM158	2	0.566607	165817	1	0.566607	0.162074	1.96967e-06	0.00436086
67	PSTPIP2	PSTPIP2	2	0.566424	73130.6	1	0.566424	0.378217	9.88407e-14	2.18833e-10
68	YOD1	YOD1	2	0.558688	155812	1	0.558688	0.217852	2.89311e-08	6.40535e-05
69	CA4	CA4	2	0.555387	64276.3	1	0.555387	0.226497	1.49511e-08	3.31017e-05
