# Supplementary material for: The molecular landscape of sepsis severity in infants: enhanced coagulation, innate immunity, and T cell repression
Source: Front Immunol. 2024 May 16;15:1281111. doi: 10.3389/fimmu.2024.1281111 (PMC11137207; doi:10.3389/fimmu.2024.1281111)
Supplement: Supplementary Table 3 — Top 10 unique up- and down-regulated genes, by fold-changes, in the Bacteremia and Septic Shock groups when compared with Healthy Controls (top panel) and in pseudotime clusters 2 and 3 when compared to cluster 1 (bottom panel). Shown in parentheses are log2FC values. [file Table_3.xlsx]

## Sheet: degsBacteremia_Control
	gene	log2FC	pvalue	tt_pval_adj	Direction	Legend
RETN	RETN	3.15464	7.60357e-36	7.15243e-33	Up	Significant
CEACAM1	CEACAM1	3.08861	3.40849e-36	4.12232e-33	Up	Significant
GPR84	GPR84	2.98458	4.05324e-39	1.71574e-35	Up	Significant
IL1R2	IL1R2	2.61468	3.78538e-39	1.71574e-35	Up	Significant
ANKRD22	ANKRD22	2.56368	3.87678e-38	1.09403e-34	Up	Significant
MMP8	MMP8	2.55201	3.15122e-26	2.77899e-24	Up	Significant
ROPN1L	ROPN1L	2.40428	4.09981e-20	1.2136e-18	Up	Significant
CLEC4D	CLEC4D	2.36101	2.46217e-30	4.43504e-28	Up	Significant
MMP9	MMP9	2.34302	9.91975e-31	1.99954e-28	Up	Significant
ZAP70	ZAP70	-2.26725	4.74519e-18	1.02744e-16	Down	Significant
CD163	CD163	2.22087	3.00704e-23	1.43828e-21	Up	Significant
STXBP2	STXBP2	2.11842	2.07016e-28	2.57734e-26	Up	Significant
OLFM4	OLFM4	2.09204	6.72857e-19	1.6705e-17	Up	Significant
VNN1	VNN1	1.97067	7.26014e-30	1.22929e-27	Up	Significant
ALPL	ALPL	1.96351	1.18519e-32	4.77799e-30	Up	Significant
OLAH	OLAH	1.89168	5.60872e-23	2.53922e-21	Up	Significant
GYG1	GYG1	1.88169	4.08262e-36	4.32043e-33	Up	Significant
FPR1	FPR1	1.87703	5.93543e-31	1.28845e-28	Up	Significant
PATZ1	PATZ1	-1.86725	1.01149e-16	1.83762e-15	Down	Significant
PGLYRP1	PGLYRP1	1.84347	3.93793e-25	2.5645e-23	Up	Significant
PFKFB2	PFKFB2	1.83045	1.18169e-33	6.25262e-31	Up	Significant
HP	HP	1.83015	5.30591e-25	3.3274e-23	Up	Significant
TXN	TXN	1.81292	1.24571e-19	3.43523e-18	Up	Significant
ZDHHC19	ZDHHC19	1.81212	1.38394e-33	6.89203e-31	Up	Significant
PFKFB3	PFKFB3	1.80657	6.55342e-33	2.77406e-30	Up	Significant
FCGR1A	FCGR1A	1.80076	8.30875e-32	2.51221e-29	Up	Significant
CA4	CA4	1.75796	2.53032e-34	1.94742e-31	Up	Significant
SORT1	SORT1	1.75608	5.61624e-38	1.18868e-34	Up	Significant
IL18R1	IL18R1	1.73202	5.48735e-27	5.66535e-25	Up	Significant
LCN2	LCN2	1.72843	8.9291e-23	3.91678e-21	Up	Significant
IFITM3	IFITM3	1.71681	4.64505e-21	1.57933e-19	Up	Significant
TCN1	TCN1	1.67451	1.51054e-20	4.70155e-19	Up	Significant
CKAP4	CKAP4	1.65273	3.15368e-16	5.36126e-15	Up	Significant
BATF	BATF	1.64203	1.26575e-29	2.06074e-27	Up	Significant
CLEC5A	CLEC5A	1.62897	7.52976e-26	5.90249e-24	Up	Significant
FCER1A	FCER1A	-1.6282	7.51348e-21	2.4465e-19	Down	Significant
CLC	CLC	-1.60673	6.27329e-19	1.57595e-17	Down	Significant
IL18RAP	IL18RAP	1.60059	1.07661e-25	7.85739e-24	Up	Significant
FPR2	FPR2	1.59042	2.82506e-28	3.36858e-26	Up	Significant
FES	FES	1.58518	1.22374e-22	5.20625e-21	Up	Significant
IRAK3	IRAK3	1.58493	2.07309e-32	7.63078e-30	Up	Significant
SERPINB1	SERPINB1	1.58405	8.97137e-32	2.61902e-29	Up	Significant
CD3E	CD3E	-1.54985	8.62859e-11	7.15471e-10	Down	Significant
HK3	HK3	1.54288	1.40125e-36	1.97717e-33	Up	Significant
SLC26A8	SLC26A8	1.50698	5.18925e-37	8.78643e-34	Up	Significant
CST7	CST7	1.47812	3.78973e-32	1.234e-29	Up	Significant
CLEC4E	CLEC4E	1.47439	2.31628e-27	2.51405e-25	Up	Significant
CD5	CD5	-1.46607	1.55787e-14	2.10014e-13	Down	Significant
BMX	BMX	1.46074	3.16375e-34	2.23202e-31	Up	Significant
DYSF	DYSF	1.45552	1.34227e-32	5.16531e-30	Up	Significant
LCK	LCK	-1.44205	2.80578e-24	1.55253e-22	Down	Significant
ANXA3	ANXA3	1.43962	4.95862e-25	3.15637e-23	Up	Significant
CD3G	CD3G	-1.43882	1.09217e-26	1.05072e-24	Down	Significant
ARG1	ARG1	1.42547	2.35909e-24	1.33147e-22	Up	Significant
GAPDH	GAPDH	1.39119	1.71902e-22	7.20457e-21	Up	Significant
CTSD	CTSD	1.39017	1.33787e-21	4.96771e-20	Up	Significant
TNFAIP6	TNFAIP6	1.38658	6.41974e-17	1.21046e-15	Up	Significant
FFAR2	FFAR2	1.38248	1.09742e-23	5.66507e-22	Up	Significant
SOCS3	SOCS3	1.38239	9.10234e-27	8.85752e-25	Up	Significant
LRRN3	LRRN3	-1.37979	1.30459e-25	9.35987e-24	Down	Significant
S100A8	S100A8	1.37807	1.38726e-25	9.85656e-24	Up	Significant
SAMSN1	SAMSN1	1.37423	9.03012e-34	5.0966e-31	Up	Significant
SMPDL3A	SMPDL3A	1.36739	5.26027e-26	4.36602e-24	Up	Significant
UGCG	UGCG	1.35134	7.91033e-27	7.78708e-25	Up	Significant
TLR8	TLR8	1.33018	1.4944e-28	1.91691e-26	Up	Significant
NELL2	NELL2	-1.32006	5.26498e-33	2.34596e-30	Down	Significant
MCTP2	MCTP2	1.31813	7.00749e-34	4.23753e-31	Up	Significant
OCIAD2	OCIAD2	-1.31678	2.14672e-28	2.63393e-26	Down	Significant
NFKBIA	NFKBIA	1.31373	6.89347e-21	2.27082e-19	Up	Significant
PLSCR1	PLSCR1	1.31327	3.28529e-31	7.94665e-29	Up	Significant
DENND2D	DENND2D	-1.30101	8.33399e-18	1.74211e-16	Down	Significant
MPO	MPO	1.29935	2.87393e-13	3.30131e-12	Up	Significant
CD247	CD247	-1.29768	4.5181e-26	3.86366e-24	Down	Significant
KCNJ2	KCNJ2	1.29687	1.7839e-21	6.42661e-20	Up	Significant
SIGLEC9	SIGLEC9	1.29486	1.21946e-28	1.63873e-26	Up	Significant
LIN7A	LIN7A	1.29419	2.178e-28	2.63414e-26	Up	Significant
C3AR1	C3AR1	1.29241	5.45429e-21	1.83968e-19	Up	Significant
CSF3R	CSF3R	1.28741	8.88926e-24	4.67432e-22	Up	Significant
AQP9	AQP9	1.2794	9.51016e-28	1.08801e-25	Up	Significant
CASP5	CASP5	1.2784	4.83366e-18	1.04392e-16	Up	Significant
BIN1	BIN1	-1.27523	7.15297e-21	2.33811e-19	Down	Significant
F5	F5	1.27075	1.00242e-21	3.82274e-20	Up	Significant
RPL15	RPL15	-1.26776	2.00753e-12	2.0905e-11	Down	Significant
AGTRAP	AGTRAP	1.26629	2.24841e-22	9.28539e-21	Up	Significant
FAM102A	FAM102A	-1.25886	4.64603e-30	8.19444e-28	Down	Significant
CD79B	CD79B	-1.25494	2.37811e-18	5.45612e-17	Down	Significant
KCNE1	KCNE1	1.24689	8.11267e-29	1.1447e-26	Up	Significant
RNF24	RNF24	1.23989	8.70021e-26	6.56352e-24	Up	Significant
ADM	ADM	1.2395	5.04658e-26	4.27244e-24	Up	Significant
TLR5	TLR5	1.23553	3.49118e-31	8.21009e-29	Up	Significant
PPP1R3D	PPP1R3D	1.22912	1.8118e-25	1.24711e-23	Up	Significant
THBS1	THBS1	1.222	1.20368e-18	2.87052e-17	Up	Significant
BST1	BST1	1.21528	1.89726e-33	8.92345e-31	Up	Significant
PROK2	PROK2	1.21079	9.03416e-21	2.88616e-19	Up	Significant
MS4A4A	MS4A4A	1.19736	5.65634e-20	1.63995e-18	Up	Significant
PRSS33	PRSS33	-1.19315	3.21127e-09	2.08646e-08	Down	Significant
KLRB1	KLRB1	-1.19153	9.2468e-20	2.61817e-18	Down	Significant
BAZ1A	BAZ1A	1.18917	3.67066e-26	3.171e-24	Up	Significant
CCR1	CCR1	1.18067	4.73919e-23	2.18054e-21	Up	Significant
ITM2A	ITM2A	-1.17243	5.6042e-18	1.19811e-16	Down	Significant
GNA15	GNA15	1.17226	2.70918e-23	1.31816e-21	Up	Significant
CD3D	CD3D	-1.17137	2.01117e-30	3.70142e-28	Down	Significant
TBC1D8	TBC1D8	1.1687	1.14651e-31	3.23544e-29	Up	Significant
SPI1	SPI1	1.16122	1.8845e-28	2.38122e-26	Up	Significant
ETS2	ETS2	1.1611	3.18001e-29	4.8075e-27	Up	Significant
WDFY3	WDFY3	1.16008	8.79226e-31	1.8155e-28	Up	Significant
ENTPD7	ENTPD7	1.15761	1.87e-31	4.79739e-29	Up	Significant
RIT1	RIT1	1.1511	1.89227e-16	3.32453e-15	Up	Significant
PSTPIP2	PSTPIP2	1.14655	2.62485e-24	1.46197e-22	Up	Significant
ITGAM	ITGAM	1.14428	5.55911e-26	4.56926e-24	Up	Significant
DHRS9	DHRS9	1.14228	7.27084e-27	7.32797e-25	Up	Significant
ACSL1	ACSL1	1.13814	9.53263e-22	3.65173e-20	Up	Significant
SLC1A3	SLC1A3	1.13628	2.44641e-25	1.6569e-23	Up	Significant
WSB1	WSB1	1.13327	7.65401e-17	1.42415e-15	Up	Significant
HCK	HCK	1.12635	2.26739e-29	3.49012e-27	Up	Significant
SRPK1	SRPK1	1.12236	3.30089e-27	3.49316e-25	Up	Significant
NSUN7	NSUN7	1.12045	1.15332e-30	2.21909e-28	Up	Significant
NOG	NOG	-1.1202	2.33617e-22	9.601e-21	Down	Significant
MAPK14	MAPK14	1.11873	4.12579e-31	9.19182e-29	Up	Significant
ATP8B4	ATP8B4	1.11683	1.19758e-20	3.76904e-19	Up	Significant
SERPINB10	SERPINB10	1.11289	5.06359e-11	4.36097e-10	Up	Significant
ZNF438	ZNF438	1.1117	1.89406e-30	3.56336e-28	Up	Significant
S100A12	S100A12	1.10286	2.7927e-22	1.12586e-20	Up	Significant
TYROBP	TYROBP	1.10183	8.97288e-17	1.6407e-15	Up	Significant
CR1	CR1	1.0978	1.4944e-28	1.91691e-26	Up	Significant
TSPO	TSPO	1.09547	1.23881e-26	1.16531e-24	Up	Significant
FKBP5	FKBP5	1.09462	3.49262e-23	1.65187e-21	Up	Significant
PRKCD	PRKCD	1.09135	4.40989e-24	2.40865e-22	Up	Significant
OASL	OASL	1.08841	0.00299752	0.00663978	Up	Significant
SLCO4C1	SLCO4C1	1.08783	3.12533e-28	3.67486e-26	Up	Significant
ST3GAL4	ST3GAL4	1.08154	6.15708e-25	3.77723e-23	Up	Significant
BASP1	BASP1	1.07596	1.89849e-27	2.11482e-25	Up	Significant
ADAM8	ADAM8	1.07577	8.11042e-13	8.87116e-12	Up	Significant
RNASE2	RNASE2	1.06881	9.02784e-20	2.56476e-18	Up	Significant
TRIM25	TRIM25	1.06864	3.57625e-29	5.31167e-27	Up	Significant
SIGLEC5	SIGLEC5	1.0668	4.56345e-34	2.97186e-31	Up	Significant
METTL1	METTL1	-1.06366	3.97013e-07	1.81192e-06	Down	Significant
GCA	GCA	1.06252	3.84669e-20	1.15074e-18	Up	Significant
C5AR1	C5AR1	1.06141	8.53515e-23	3.78317e-21	Up	Significant
CEBPD	CEBPD	1.05892	1.17401e-19	3.24808e-18	Up	Significant
IL32	IL32	-1.05793	1.12914e-13	1.38541e-12	Down	Significant
MICAL1	MICAL1	1.05333	1.22506e-16	2.21138e-15	Up	Significant
PYGL	PYGL	1.05281	1.07478e-16	1.94842e-15	Up	Significant
LGALS2	LGALS2	-1.04501	2.97972e-16	5.09623e-15	Down	Significant
JUNB	JUNB	1.04125	1.15999e-24	6.91583e-23	Up	Significant
TRAFD1	TRAFD1	1.0403	8.50054e-15	1.20143e-13	Up	Significant
PGK1	PGK1	1.03981	1.35223e-15	2.12787e-14	Up	Significant
ADA	ADA	-1.03797	1.98734e-16	3.4762e-15	Down	Significant
CDC25B	CDC25B	-1.03789	7.47346e-19	1.83392e-17	Down	Significant
CD2	CD2	-1.03528	7.84735e-26	6.03961e-24	Down	Significant
S100P	S100P	1.03523	2.52938e-21	8.9224e-20	Up	Significant
SUMF2	SUMF2	-1.03453	1.00658e-16	1.83263e-15	Down	Significant
IL7R	IL7R	-1.0307	7.06548e-21	2.31846e-19	Down	Significant
CAB39	CAB39	1.02924	3.13949e-19	8.20338e-18	Up	Significant
CLEC1B	CLEC1B	1.02562	1.33787e-21	4.96771e-20	Up	Significant
VIPR1	VIPR1	-1.02492	1.41039e-15	2.20709e-14	Down	Significant
CEBPB	CEBPB	1.02466	6.15687e-25	3.77723e-23	Up	Significant
PELI1	PELI1	1.02342	4.07829e-07	1.85528e-06	Up	Significant
TCL1A	TCL1A	-1.02297	5.36312e-13	5.96638e-12	Down	Significant
DUSP1	DUSP1	1.01963	3.72724e-15	5.55546e-14	Up	Significant
LDLR	LDLR	1.00807	8.25143e-19	2.01898e-17	Up	Significant
MTX1	MTX1	1.00745	3.43218e-18	7.62646e-17	Up	Significant
DHCR7	DHCR7	1.00639	2.39321e-19	6.37136e-18	Up	Significant
HLA-DQA1	HLA-DQA1	-1.00618	3.69845e-12	3.72751e-11	Down	Significant
SEMA4A	SEMA4A	1.0018	1.1328e-29	1.88045e-27	Up	Significant
STEAP4	STEAP4	1.00081	3.89345e-20	1.15656e-18	Up	Significant

## Sheet: degsSepticShock_Control
	gene	log2FC	pvalue	tt_pval_adj	Direction	Legend
MMP8	MMP8	35.4216	2.08743e-11	3.15575e-09	Up	Significant
OLAH	OLAH	18.9105	4.18798e-13	1.26627e-10	Up	Significant
SERPINB10	SERPINB10	17.4809	0.00418381	0.0134626	Up	Significant
OLFM4	OLFM4	14.7065	1.66302e-08	6.70436e-07	Up	Significant
LTF	LTF	13.4442	4.7768e-12	1.06422e-09	Up	Significant
CRISP3	CRISP3	12.6961	5.16519e-12	1.12124e-09	Up	Significant
LCN2	LCN2	12.0293	1.0746e-10	1.15159e-08	Up	Significant
TCN1	TCN1	10.897	3.1553e-11	4.17387e-09	Up	Significant
RETN	RETN	10.0586	7.67176e-14	3.24745e-11	Up	Significant
MPO	MPO	9.70458	1.60522e-06	2.47087e-05	Up	Significant
ROPN1L	ROPN1L	9.70383	1.12009e-06	1.87404e-05	Up	Significant
CEACAM1	CEACAM1	9.61007	1.39377e-11	2.40809e-09	Up	Significant
IL18R1	IL18R1	9.06578	5.5931e-08	1.67912e-06	Up	Significant
CD163	CD163	8.99585	2.46289e-09	1.49672e-07	Up	Significant
PGLYRP1	PGLYRP1	8.59163	1.75218e-10	1.72488e-08	Up	Significant
IL1R2	IL1R2	8.26307	6.02817e-15	5.8082e-12	Up	Significant
MS4A3	MS4A3	7.95911	1.83415e-06	2.75067e-05	Up	Significant
CTSG	CTSG	6.83081	0.00105639	0.00450097	Up	Significant
BMX	BMX	6.81464	4.67427e-10	3.88317e-08	Up	Significant
VNN1	VNN1	5.86778	2.13701e-08	8.14953e-07	Up	Significant
ZDHHC19	ZDHHC19	5.73134	3.05099e-05	0.000255922	Up	Significant
GPR84	GPR84	5.62741	3.09848e-11	4.16376e-09	Up	Significant
TXN	TXN	5.62736	1.65606e-09	1.09533e-07	Up	Significant
MS4A4A	MS4A4A	5.54538	3.57322e-08	1.18631e-06	Up	Significant
PFKFB2	PFKFB2	5.48398	7.36195e-09	3.48155e-07	Up	Significant
CLEC5A	CLEC5A	5.45939	4.67663e-08	1.4556e-06	Up	Significant
TUBB2A	TUBB2A	5.41424	0.000370482	0.00190769	Up	Significant
RNASE2	RNASE2	5.40759	1.06324e-06	1.79448e-05	Up	Significant
MMP9	MMP9	5.30657	5.46024e-09	2.82764e-07	Up	Significant
KCNE1	KCNE1	5.2125	2.51237e-11	3.54495e-09	Up	Significant
THBS1	THBS1	5.18371	0.000100466	0.000656689	Up	Significant
ANKRD22	ANKRD22	5.13111	1.72723e-08	6.86512e-07	Up	Significant
HP	HP	5.02615	9.61089e-14	3.87456e-11	Up	Significant
STOM	STOM	4.78793	1.76466e-13	6.49549e-11	Up	Significant
RNASE3	RNASE3	4.74937	1.56934e-07	3.97786e-06	Up	Significant
VSIG4	VSIG4	4.73745	1.1532e-06	1.91056e-05	Up	Significant
HGF	HGF	4.64635	3.94063e-06	4.92782e-05	Up	Significant
CLEC1B	CLEC1B	4.61767	1.75566e-06	2.65418e-05	Up	Significant
RHAG	RHAG	4.52345	9.95203e-07	1.70554e-05	Up	Significant
SLC7A5	SLC7A5	4.51796	8.2938e-06	9.11887e-05	Up	Significant
GYG1	GYG1	4.50277	6.04899e-11	7.01517e-09	Up	Significant
GRB10	GRB10	4.37536	1.22271e-10	1.27795e-08	Up	Significant
ANXA3	ANXA3	4.36986	1.12796e-11	2.03176e-09	Up	Significant
DAAM2	DAAM2	4.32698	1.55977e-11	2.56379e-09	Up	Significant
ARG1	ARG1	4.27538	5.69642e-12	1.20565e-09	Up	Significant
ERMAP	ERMAP	4.05078	8.24875e-07	1.47329e-05	Up	Significant
SERPINB1	SERPINB1	3.97334	5.8197e-09	2.95027e-07	Up	Significant
FOLR3	FOLR3	3.92434	3.91022e-07	8.24078e-06	Up	Significant
SORT1	SORT1	3.91305	1.26369e-11	2.22884e-09	Up	Significant
DHRS9	DHRS9	3.81245	1.14178e-05	0.000118751	Up	Significant
GCLM	GCLM	3.72733	3.26702e-12	7.4753e-10	Up	Significant
CCNA1	CCNA1	3.72172	1.13933e-05	0.000118642	Up	Significant
CA4	CA4	3.65751	4.53686e-09	2.44644e-07	Up	Significant
ST6GALNAC3	ST6GALNAC3	3.57757	4.35238e-08	1.38005e-06	Up	Significant
UPP1	UPP1	3.57343	1.05646e-08	4.68272e-07	Up	Significant
MMRN1	MMRN1	3.56182	3.99853e-05	0.000314022	Up	Significant
ABCA13	ABCA13	3.53678	0.0111004	0.0298715	Up	Significant
CKAP4	CKAP4	3.50193	2.53244e-09	1.51327e-07	Up	Significant
SPTA1	SPTA1	3.49777	5.32961e-05	0.000397888	Up	Significant
CD24	CD24	3.41619	3.70513e-07	7.88791e-06	Up	Significant
IL18RAP	IL18RAP	3.4107	1.76412e-08	6.97899e-07	Up	Significant
EIF1AY	EIF1AY	3.39074	5.35756e-05	0.000399622	Up	Significant
CISD2	CISD2	3.37704	0.00226929	0.00829166	Up	Significant
CLIC2	CLIC2	3.37392	3.27967e-05	0.000268268	Up	Significant
PRG2	PRG2	3.3709	3.54762e-07	7.64227e-06	Up	Significant
FKBP5	FKBP5	3.35563	3.5875e-10	3.19703e-08	Up	Significant
CLEC4D	CLEC4D	3.32005	8.87964e-10	6.89679e-08	Up	Significant
S100A12	S100A12	3.31162	1.16267e-14	8.5153e-12	Up	Significant
GADD45A	GADD45A	3.23498	2.60706e-14	1.6978e-11	Up	Significant
BCL2A1	BCL2A1	3.2024	1.13179e-07	2.95732e-06	Up	Significant
PFKFB3	PFKFB3	3.18963	1.58262e-10	1.59506e-08	Up	Significant
ALPL	ALPL	3.16291	5.28963e-06	6.28078e-05	Up	Significant
FAM20A	FAM20A	3.11528	6.80618e-06	7.73437e-05	Up	Significant
ASPH	ASPH	3.1005	1.11794e-07	2.95279e-06	Up	Significant
SLC2A1	SLC2A1	3.07967	0.000245365	0.0013568	Up	Significant
CTSD	CTSD	3.03612	3.01638e-06	4.00261e-05	Up	Significant
SLC26A8	SLC26A8	3.02175	3.66789e-08	1.20358e-06	Up	Significant
C1QC	C1QC	3.02095	5.4931e-07	1.07649e-05	Up	Significant
DHCR7	DHCR7	2.95776	6.53254e-07	1.23173e-05	Up	Significant
FLT3	FLT3	2.93785	0.000941768	0.0040921	Up	Significant
CAMP	CAMP	2.93357	7.89403e-05	0.000540431	Up	Significant
KLRF1	KLRF1	-2.91727	9.47567e-08	2.58777e-06	Down	Significant
MAFF	MAFF	2.8952	2.28995e-06	3.25007e-05	Up	Significant
ATP8B4	ATP8B4	2.8883	6.57771e-06	7.5151e-05	Up	Significant
ARG2	ARG2	2.84796	0.000146945	0.00089242	Up	Significant
TMCC2	TMCC2	2.82632	9.95676e-06	0.000106164	Up	Significant
WFDC1	WFDC1	2.76154	1.98205e-06	2.91319e-05	Up	Significant
YOD1	YOD1	2.75206	7.14947e-05	0.000500226	Up	Significant
MCTP2	MCTP2	2.7347	1.20533e-07	3.13016e-06	Up	Significant
PSTPIP2	PSTPIP2	2.7257	1.92955e-09	1.23755e-07	Up	Significant
CST7	CST7	2.71168	4.1882e-06	5.19141e-05	Up	Significant
BCAT1	BCAT1	2.70746	1.49483e-05	0.00014563	Up	Significant
TMEM45A	TMEM45A	2.68771	3.44109e-06	4.45447e-05	Up	Significant
HBZ	HBZ	2.68178	0.000965926	0.00417008	Up	Significant
OAT	OAT	2.63158	2.63875e-05	0.000227956	Up	Significant
S100P	S100P	2.62285	1.41398e-10	1.45985e-08	Up	Significant
BPGM	BPGM	2.59368	0.00135867	0.00548782	Up	Significant
SERPINB2	SERPINB2	2.58282	4.79506e-07	9.57429e-06	Up	Significant
TSPAN2	TSPAN2	2.57442	2.00826e-06	2.93137e-05	Up	Significant
IRAK3	IRAK3	2.55603	1.81379e-09	1.17218e-07	Up	Significant
STXBP2	STXBP2	2.55155	2.86274e-07	6.44574e-06	Up	Significant
PROS1	PROS1	2.5495	8.09937e-06	8.92829e-05	Up	Significant
SMPDL3A	SMPDL3A	2.54318	1.01726e-05	0.000108192	Up	Significant
MKI67	MKI67	2.52241	4.98376e-05	0.000378408	Up	Significant
LIN7A	LIN7A	2.4921	1.40233e-08	5.87729e-07	Up	Significant
KIF1B	KIF1B	2.49035	7.3153e-09	3.48128e-07	Up	Significant
GYPA	GYPA	2.48678	0.000119418	0.000755533	Up	Significant
ENTPD7	ENTPD7	2.47811	6.07119e-06	7.0121e-05	Up	Significant
NSUN7	NSUN7	2.47747	1.41737e-07	3.64724e-06	Up	Significant
CLEC4E	CLEC4E	2.46402	2.77965e-05	0.000237462	Up	Significant
RHD	RHD	2.458	2.06293e-06	2.98543e-05	Up	Significant
SAMSN1	SAMSN1	2.45755	5.01394e-08	1.53242e-06	Up	Significant
CDCA5	CDCA5	2.44721	1.49782e-06	2.33098e-05	Up	Significant
LY96	LY96	2.44133	7.62768e-05	0.000525434	Up	Significant
TSPAN7	TSPAN7	2.41651	0.00184409	0.00703245	Up	Significant
FPR2	FPR2	2.40476	2.12536e-08	8.14953e-07	Up	Significant
SPAG5	SPAG5	2.36673	1.07174e-07	2.86226e-06	Up	Significant
PYGL	PYGL	2.33117	6.93432e-06	7.82746e-05	Up	Significant
FES	FES	2.31023	4.69371e-07	9.46117e-06	Up	Significant
ITGAM	ITGAM	2.29304	6.06545e-08	1.80176e-06	Up	Significant
FNBP1L	FNBP1L	2.28531	6.38733e-05	0.000457489	Up	Significant
SPTLC2	SPTLC2	2.28331	4.36549e-07	8.90561e-06	Up	Significant
B4GALT7	B4GALT7	-2.27477	0.00282345	0.00984082	Down	Significant
KBTBD7	KBTBD7	2.25297	8.03783e-06	8.88358e-05	Up	Significant
NEDD4	NEDD4	2.22209	6.9576e-05	0.000489635	Up	Significant
SIPA1L2	SIPA1L2	2.21884	1.45789e-08	6.02071e-07	Up	Significant
CTSA	CTSA	2.20821	2.9678e-06	3.96926e-05	Up	Significant
PAQR9	PAQR9	2.20606	0.000231543	0.00129731	Up	Significant
LDLR	LDLR	2.20535	9.22168e-07	1.6031e-05	Up	Significant
CNIH4	CNIH4	2.19019	4.1604e-06	5.17103e-05	Up	Significant
PDGFC	PDGFC	2.17249	0.000251277	0.00138317	Up	Significant
DYSF	DYSF	2.16747	8.5028e-09	3.93359e-07	Up	Significant
CEACAM4	CEACAM4	2.15986	7.31308e-11	8.36656e-09	Up	Significant
SOCS3	SOCS3	2.15344	1.91294e-10	1.8281e-08	Up	Significant
CYB5R1	CYB5R1	2.14824	2.17654e-11	3.23274e-09	Up	Significant
NEDD4L	NEDD4L	2.14439	0.00188934	0.00715682	Up	Significant
FBXO6	FBXO6	2.13643	0.00269525	0.00950749	Up	Significant
CPD	CPD	2.12782	3.36502e-06	4.36936e-05	Up	Significant
GNA15	GNA15	2.1264	5.42067e-10	4.45547e-08	Up	Significant
PLSCR1	PLSCR1	2.12254	1.93529e-06	2.86938e-05	Up	Significant
BATF	BATF	2.1183	1.12248e-06	1.87435e-05	Up	Significant
ANLN	ANLN	2.11804	5.59649e-05	0.000412716	Up	Significant
MAN1A1	MAN1A1	2.10393	1.03413e-08	4.65838e-07	Up	Significant
YIPF6	YIPF6	2.09581	3.6139e-05	0.000289728	Up	Significant
TP53I3	TP53I3	2.08368	1.10557e-08	4.79989e-07	Up	Significant
ATP9A	ATP9A	2.08195	2.18244e-06	3.12104e-05	Up	Significant
IL10	IL10	2.07601	1.29767e-09	8.93177e-08	Up	Significant
MME	MME	-2.07238	2.46349e-08	9.14732e-07	Down	Significant
TSPO	TSPO	2.07102	8.40874e-10	6.65312e-08	Up	Significant
SLCO4C1	SLCO4C1	2.07063	1.0753e-05	0.00011351	Up	Significant
SNX11	SNX11	2.06648	0.000289996	0.00155485	Up	Significant
IL1R1	IL1R1	2.05887	3.51403e-08	1.17431e-06	Up	Significant
ITGA2B	ITGA2B	2.05733	1.97682e-06	2.911e-05	Up	Significant
GALNT14	GALNT14	2.04272	0.000145726	0.000885655	Up	Significant
DACH1	DACH1	2.04071	1.66058e-07	4.18407e-06	Up	Significant
HK3	HK3	2.03668	2.39321e-09	1.48135e-07	Up	Significant
IFITM3	IFITM3	2.03504	7.06791e-05	0.000496066	Up	Significant
GAPDH	GAPDH	2.0312	3.1859e-05	0.000262645	Up	Significant
SERPINI1	SERPINI1	1.98606	4.44004e-07	8.99268e-06	Up	Significant
DNASE1L1	DNASE1L1	1.98492	7.05949e-06	7.95814e-05	Up	Significant
MTX1	MTX1	1.98316	1.00742e-08	4.58539e-07	Up	Significant
CPEB4	CPEB4	1.9813	1.10355e-08	4.79989e-07	Up	Significant
B4GALT5	B4GALT5	1.97756	4.73874e-08	1.46417e-06	Up	Significant
SOX6	SOX6	1.97437	0.000176319	0.00103818	Up	Significant
GCLC	GCLC	1.9743	0.00121252	0.00501234	Up	Significant
TLR5	TLR5	1.97359	7.24925e-07	1.34294e-05	Up	Significant
ACSL1	ACSL1	1.97163	2.9953e-08	1.03927e-06	Up	Significant
TBCEL	TBCEL	1.96662	0.000232592	0.00130096	Up	Significant
PSMD12	PSMD12	1.96573	0.00079543	0.0035877	Up	Significant
TIMP4	TIMP4	1.96219	0.000262367	0.00143303	Up	Significant
TTC7B	TTC7B	1.96047	6.26212e-07	1.19135e-05	Up	Significant
MAPK14	MAPK14	1.95934	3.16462e-08	1.08468e-06	Up	Significant
FLVCR2	FLVCR2	1.94402	2.15694e-08	8.18865e-07	Up	Significant
TXNIP	TXNIP	-1.94295	2.35953e-05	0.000208952	Down	Significant
P2RX1	P2RX1	1.93995	1.09424e-06	1.83443e-05	Up	Significant
AGTRAP	AGTRAP	1.92302	3.28541e-06	4.29233e-05	Up	Significant
GDF15	GDF15	1.90413	0.00618138	0.0185376	Up	Significant
HAT1	HAT1	1.89544	0.00249973	0.00895586	Up	Significant
ANP32E	ANP32E	1.89427	8.9855e-05	0.000599458	Up	Significant
LRRN1	LRRN1	1.89269	1.94586e-07	4.78885e-06	Up	Significant
CEP55	CEP55	1.87826	9.58434e-07	1.65257e-05	Up	Significant
ASPM	ASPM	1.8732	8.27156e-05	0.000558822	Up	Significant
CCNE2	CCNE2	1.86194	5.58439e-05	0.000412184	Up	Significant
CHCHD7	CHCHD7	1.86075	0.000152536	0.00092175	Up	Significant
YPEL4	YPEL4	1.85934	3.7911e-05	0.000301083	Up	Significant
CA2	CA2	1.85294	0.00114761	0.00479551	Up	Significant
SUCNR1	SUCNR1	1.84233	0.000527888	0.00255523	Up	Significant
SEC23B	SEC23B	1.8378	1.06757e-05	0.000112976	Up	Significant
WSB1	WSB1	1.8378	3.69682e-07	7.88791e-06	Up	Significant
TFPI	TFPI	1.83716	3.5329e-05	0.000285418	Up	Significant
IL10RB	IL10RB	1.83462	8.64408e-06	9.43052e-05	Up	Significant
PGK1	PGK1	1.82754	1.83532e-06	2.75067e-05	Up	Significant
PADI2	PADI2	1.8254	3.53797e-07	7.64227e-06	Up	Significant
NARF	NARF	1.82214	2.15259e-07	5.17722e-06	Up	Significant
BST1	BST1	1.8185	4.65281e-08	1.4556e-06	Up	Significant
GABARAPL2	GABARAPL2	1.80731	7.45979e-06	8.34275e-05	Up	Significant
GNLY	GNLY	-1.80377	3.30658e-07	7.23347e-06	Down	Significant
DPY19L3	DPY19L3	1.80246	2.01979e-06	2.93806e-05	Up	Significant
PDE2A	PDE2A	1.79925	5.84931e-06	6.78359e-05	Up	Significant
IDI1	IDI1	1.79817	5.2145e-05	0.000391712	Up	Significant
HLA-DRA	HLA-DRA	-1.79437	3.3569e-08	1.14135e-06	Down	Significant
HMBS	HMBS	1.7919	0.000178401	0.00104775	Up	Significant
NDST2	NDST2	1.78802	2.21206e-08	8.32326e-07	Up	Significant
SLC28A3	SLC28A3	1.78633	2.60072e-05	0.00022596	Up	Significant
ITGB3	ITGB3	1.78565	0.000109724	0.000703195	Up	Significant
RRM2	RRM2	1.78436	0.000104736	0.000677384	Up	Significant
CDC123	CDC123	1.78222	1.21889e-05	0.000125632	Up	Significant
CD63	CD63	1.78135	3.10064e-10	2.83223e-08	Up	Significant
NUSAP1	NUSAP1	1.77615	0.000130725	0.000815565	Up	Significant
ATP6V1C1	ATP6V1C1	1.77543	2.13849e-06	3.06855e-05	Up	Significant
MXRA7	MXRA7	1.77347	1.33612e-06	2.14449e-05	Up	Significant
EGR1	EGR1	1.77089	0.000114434	0.000728945	Up	Significant
SLC22A4	SLC22A4	1.76954	1.20319e-10	1.27327e-08	Up	Significant
EXOSC4	EXOSC4	1.76771	2.85031e-08	1.00966e-06	Up	Significant
NFIL3	NFIL3	1.76768	1.40438e-05	0.000139058	Up	Significant
MYCT1	MYCT1	1.76767	3.6827e-05	0.000293852	Up	Significant
TKT	TKT	1.76052	2.89216e-05	0.000245341	Up	Significant
CD3E	CD3E	-1.75956	0.000136579	0.000844616	Down	Significant
TPX2	TPX2	1.75446	6.44671e-06	7.39537e-05	Up	Significant
RENBP	RENBP	1.75377	5.72212e-07	1.10855e-05	Up	Significant
TIMP1	TIMP1	1.75129	6.37654e-09	3.17209e-07	Up	Significant
MAOA	MAOA	1.74911	3.09912e-05	0.000258463	Up	Significant
NEXN	NEXN	1.74338	0.000137713	0.000851003	Up	Significant
C3AR1	C3AR1	1.74139	2.1191e-08	8.14953e-07	Up	Significant
TIFA	TIFA	1.73463	0.0121521	0.0320397	Up	Significant
KCNA3	KCNA3	-1.73397	2.50522e-07	5.84276e-06	Down	Significant
CORO1C	CORO1C	1.72533	1.53651e-09	1.02426e-07	Up	Significant
GAS7	GAS7	1.72152	4.67852e-10	3.88317e-08	Up	Significant
NSUN3	NSUN3	1.71867	4.2491e-06	5.25919e-05	Up	Significant
UBE2C	UBE2C	1.71712	3.15787e-05	0.000261268	Up	Significant
SLC39A8	SLC39A8	1.71266	2.26483e-05	0.000202471	Up	Significant
PDSS1	PDSS1	1.70057	1.75776e-07	4.40271e-06	Up	Significant
JMJD6	JMJD6	1.69891	2.32836e-06	3.29081e-05	Up	Significant
QSOX1	QSOX1	1.69582	1.09647e-08	4.79989e-07	Up	Significant
SULT1B1	SULT1B1	1.69203	8.20721e-08	2.30838e-06	Up	Significant
KCTD9	KCTD9	1.69147	6.35817e-05	0.00045582	Up	Significant
SHCBP1	SHCBP1	1.68565	3.42391e-05	0.000277918	Up	Significant
BIRC5	BIRC5	1.68446	3.60921e-05	0.000289626	Up	Significant
ARHGEF12	ARHGEF12	1.68198	0.000318489	0.00168415	Up	Significant
PRC1	PRC1	1.67879	1.45116e-06	2.27509e-05	Up	Significant
RIT1	RIT1	1.67852	7.71135e-06	8.56749e-05	Up	Significant
ETS2	ETS2	1.67296	2.93122e-09	1.73536e-07	Up	Significant
TDRD9	TDRD9	1.67125	3.32171e-06	4.3264e-05	Up	Significant
FHDC1	FHDC1	1.66941	0.000336128	0.0017555	Up	Significant
RNF24	RNF24	1.6688	0.00369235	0.0122107	Up	Significant
TERF2IP	TERF2IP	1.65871	0.00114418	0.00478687	Up	Significant
ADORA3	ADORA3	1.65516	3.43586e-05	0.000278354	Up	Significant
RTN2	RTN2	1.6546	9.86357e-10	7.36547e-08	Up	Significant
WBP4	WBP4	1.65183	0.000302242	0.00161132	Up	Significant
MICAL1	MICAL1	1.64982	0.00057228	0.00272933	Up	Significant
PRL	PRL	1.64487	0.000198022	0.00114122	Up	Significant
FGF13	FGF13	1.64473	0.000158209	0.000947237	Up	Significant
UGCG	UGCG	1.64285	6.55947e-05	0.000466268	Up	Significant
REG1B	REG1B	1.63486	0.00244145	0.00879171	Up	Significant
FGD4	FGD4	1.62943	7.07809e-09	3.43234e-07	Up	Significant
KLRB1	KLRB1	-1.629	5.89245e-07	1.13376e-05	Down	Significant
PRF1	PRF1	-1.62462	3.72838e-06	4.73629e-05	Down	Significant
WDFY3	WDFY3	1.62082	9.24264e-08	2.5323e-06	Up	Significant
GYS1	GYS1	1.61942	1.96019e-07	4.81015e-06	Up	Significant
TPST1	TPST1	1.61163	2.45342e-05	0.00021537	Up	Significant
GCA	GCA	1.61151	5.47831e-09	2.82764e-07	Up	Significant
APH1B	APH1B	1.60911	1.77957e-09	1.16291e-07	Up	Significant
CTNNAL1	CTNNAL1	1.60881	0.000634406	0.00297479	Up	Significant
RAB32	RAB32	1.60512	1.37105e-09	9.28588e-08	Up	Significant
MS4A1	MS4A1	-1.60304	1.09544e-09	7.85932e-08	Down	Significant
TPM1	TPM1	1.60272	5.4424e-05	0.000403816	Up	Significant
ADCY3	ADCY3	1.60196	9.17109e-07	1.60087e-05	Up	Significant
ZDHHC20	ZDHHC20	1.59858	0.000202485	0.00116378	Up	Significant
PGM2	PGM2	1.59718	0.000135855	0.000841366	Up	Significant
PPP1R3D	PPP1R3D	1.59388	2.07017e-05	0.000189062	Up	Significant
TACSTD2	TACSTD2	1.59378	0.00296014	0.0102163	Up	Significant
PHTF1	PHTF1	1.59052	8.89498e-06	9.65447e-05	Up	Significant
BEX1	BEX1	1.59041	0.0130049	0.0338665	Up	Significant
DYNLL1	DYNLL1	1.58447	3.5752e-05	0.000287989	Up	Significant
LAPTM4B	LAPTM4B	1.5829	1.81634e-06	2.73615e-05	Up	Significant
AURKA	AURKA	1.58019	4.88094e-06	5.86961e-05	Up	Significant
SMOX	SMOX	1.57952	0.00126521	0.00516952	Up	Significant
PBX1	PBX1	1.57935	0.00218387	0.00803855	Up	Significant
MAP2K6	MAP2K6	1.57018	7.42445e-08	2.10924e-06	Up	Significant
CTSW	CTSW	-1.57018	1.78571e-09	1.16291e-07	Down	Significant
TMEM120A	TMEM120A	1.56446	6.17267e-06	7.10991e-05	Up	Significant
MRPL13	MRPL13	1.56196	0.00147735	0.00585821	Up	Significant
FCER1A	FCER1A	-1.56077	6.40712e-09	3.17209e-07	Down	Significant
FIG4	FIG4	1.55764	1.32593e-05	0.000134435	Up	Significant
CCNB2	CCNB2	1.55756	0.000107335	0.000691549	Up	Significant
PLD1	PLD1	1.55234	3.89009e-05	0.000308078	Up	Significant
LMO2	LMO2	1.55079	1.42511e-06	2.24674e-05	Up	Significant
KLF5	KLF5	1.54786	2.15993e-07	5.18016e-06	Up	Significant
SRPK1	SRPK1	1.54753	5.12071e-06	6.1059e-05	Up	Significant
GGH	GGH	1.54628	2.63584e-07	6.07816e-06	Up	Significant
UBE2H	UBE2H	1.54623	8.54783e-06	9.3496e-05	Up	Significant
CARD6	CARD6	1.54257	5.80176e-09	2.95027e-07	Up	Significant
LMNB1	LMNB1	1.53901	6.23376e-07	1.18863e-05	Up	Significant
MPL	MPL	1.53776	0.000316669	0.00167662	Up	Significant
CSF2RA	CSF2RA	1.53624	4.46369e-07	9.019e-06	Up	Significant
RAB31	RAB31	1.53013	1.6234e-06	2.48979e-05	Up	Significant
GTSE1	GTSE1	1.52585	0.000756256	0.00343849	Up	Significant
CEBPE	CEBPE	1.51841	0.000923262	0.00402696	Up	Significant
WIPI1	WIPI1	1.51782	2.54972e-08	9.42618e-07	Up	Significant
KLRD1	KLRD1	-1.51146	3.40613e-07	7.43203e-06	Down	Significant
CEBPD	CEBPD	1.50015	8.86653e-07	1.55735e-05	Up	Significant
GNAQ	GNAQ	1.49774	5.61058e-07	1.09203e-05	Up	Significant
CDA	CDA	1.48512	9.20362e-07	1.6031e-05	Up	Significant
SELP	SELP	1.4795	4.00873e-05	0.000314531	Up	Significant
GLRX	GLRX	1.47872	0.000306073	0.00162743	Up	Significant
TRAPPC5	TRAPPC5	1.47856	0.000156706	0.000940236	Up	Significant
PPM1M	PPM1M	1.477	0.000104455	0.000676084	Up	Significant
TPD52L2	TPD52L2	1.47602	0.000583033	0.00277145	Up	Significant
GNS	GNS	1.47284	2.424e-06	3.3864e-05	Up	Significant
YIPF1	YIPF1	1.46712	4.36858e-05	0.000337757	Up	Significant
ARL4C	ARL4C	-1.46307	6.83923e-13	1.99658e-10	Down	Significant
BIRC2	BIRC2	1.46289	0.0013438	0.00543294	Up	Significant
XPO7	XPO7	1.46239	0.00112647	0.00473482	Up	Significant
EHD1	EHD1	1.45915	1.77769e-05	0.000167781	Up	Significant
RNF14	RNF14	1.45774	0.00015458	0.000929458	Up	Significant
NFE2	NFE2	1.45708	4.42592e-07	8.99268e-06	Up	Significant
NXF3	NXF3	1.45504	0.00022732	0.00127788	Up	Significant
SHKBP1	SHKBP1	1.451	0.00018303	0.00107086	Up	Significant
RFESD	RFESD	1.44884	0.000113404	0.00072459	Up	Significant
AIM2	AIM2	1.44795	0.00337874	0.0113465	Up	Significant
CORO2A	CORO2A	1.44026	4.13052e-07	8.55169e-06	Up	Significant
CYBRD1	CYBRD1	1.43739	0.000201512	0.00115897	Up	Significant
PECR	PECR	1.43573	1.151e-05	0.000119563	Up	Significant
GHITM	GHITM	1.43301	2.72691e-06	3.7356e-05	Up	Significant
UBE2O	UBE2O	1.43116	0.00173813	0.00669472	Up	Significant
HPGD	HPGD	1.43004	1.25042e-06	2.04759e-05	Up	Significant
S100A11	S100A11	1.42878	1.21536e-06	2.0018e-05	Up	Significant
ALOX15B	ALOX15B	1.42558	0.00501247	0.0155727	Up	Significant
ZNF438	ZNF438	1.42426	1.90252e-07	4.69585e-06	Up	Significant
CETP	CETP	1.42383	2.79168e-07	6.31935e-06	Up	Significant
OPLAH	OPLAH	1.41807	0.000107639	0.000692456	Up	Significant
HLA-DPA1	HLA-DPA1	-1.41278	4.47064e-10	3.82307e-08	Down	Significant
RRAGD	RRAGD	1.41242	1.88077e-07	4.65573e-06	Up	Significant
GP5	GP5	1.40761	0.000177998	0.00104648	Up	Significant
ATP11B	ATP11B	1.40295	2.59872e-06	3.58669e-05	Up	Significant
UBAP1	UBAP1	1.39554	3.11498e-08	1.07201e-06	Up	Significant
ANXA1	ANXA1	1.39045	2.66564e-06	3.65759e-05	Up	Significant
DYRK3	DYRK3	1.39003	3.53958e-07	7.64227e-06	Up	Significant
GPR160	GPR160	1.38783	1.84903e-07	4.59058e-06	Up	Significant
LRP12	LRP12	1.38683	0.000174006	0.00102944	Up	Significant
LILRA3	LILRA3	1.38578	8.85154e-05	0.000591741	Up	Significant
CENPF	CENPF	1.37946	0.000356585	0.00184526	Up	Significant
OSCAR	OSCAR	1.37936	4.91907e-09	2.58664e-07	Up	Significant
NCAPG	NCAPG	1.3784	5.98657e-05	0.000436164	Up	Significant
FGFBP2	FGFBP2	-1.37755	1.65091e-11	2.6371e-09	Down	Significant
ADM	ADM	1.37648	1.17909e-07	3.07145e-06	Up	Significant
MCM8	MCM8	1.36807	0.00141863	0.0056732	Up	Significant
SLC40A1	SLC40A1	1.36786	1.0138e-06	1.73041e-05	Up	Significant
PGS1	PGS1	1.36705	1.98287e-07	4.85172e-06	Up	Significant
BAMBI	BAMBI	1.36667	6.75586e-06	7.68752e-05	Up	Significant
TGFB1I1	TGFB1I1	1.3599	5.32198e-06	6.30152e-05	Up	Significant
BAZ1A	BAZ1A	1.3594	0.000139953	0.000860455	Up	Significant
GDE1	GDE1	1.35876	1.33738e-06	2.14449e-05	Up	Significant
CLIC3	CLIC3	-1.35834	0.00115132	0.00480863	Down	Significant
PROK2	PROK2	1.35486	3.22414e-05	0.000265005	Up	Significant
F2R	F2R	1.33487	4.15606e-05	0.000323054	Up	Significant
ABCC4	ABCC4	1.33465	5.56799e-05	0.000411331	Up	Significant
TTK	TTK	1.33454	5.82876e-05	0.000425033	Up	Significant
CR1	CR1	1.33336	4.87628e-08	1.49575e-06	Up	Significant
GLUL	GLUL	1.33262	0.000662921	0.00309047	Up	Significant
HIP1	HIP1	1.33114	8.27225e-07	1.47438e-05	Up	Significant
SIGLEC9	SIGLEC9	1.32597	3.01574e-09	1.77301e-07	Up	Significant
BSG	BSG	1.32388	0.00114362	0.00478687	Up	Significant
RPS3	RPS3	-1.32243	0.00258257	0.00916732	Down	Significant
FCGR1A	FCGR1A	1.32106	0.0148429	0.0376679	Up	Significant
SCPEP1	SCPEP1	1.32055	1.87673e-05	0.000175369	Up	Significant
CSTA	CSTA	1.32026	0.00166777	0.00648272	Up	Significant
NCF4	NCF4	1.32022	8.81849e-08	2.44778e-06	Up	Significant
TTLL12	TTLL12	1.3196	3.85444e-05	0.000305827	Up	Significant
HMMR	HMMR	1.31873	5.61105e-07	1.09203e-05	Up	Significant
CXCL3	CXCL3	1.318	1.43614e-06	2.25991e-05	Up	Significant
ZFAND5	ZFAND5	1.31556	6.16195e-05	0.000446254	Up	Significant
NXT2	NXT2	1.31418	0.00876392	0.0246578	Up	Significant
MAP1LC3B	MAP1LC3B	1.31368	1.0934e-08	4.79989e-07	Up	Significant
RAD51	RAD51	1.3121	0.000529527	0.00255877	Up	Significant
TRIB1	TRIB1	1.31086	3.51919e-11	4.58361e-09	Up	Significant
LHFPL2	LHFPL2	1.30698	8.02935e-07	1.44864e-05	Up	Significant
ANKS1A	ANKS1A	1.30589	2.98159e-06	3.9814e-05	Up	Significant
CITED2	CITED2	1.30475	0.0066976	0.0198397	Up	Significant
SIGLEC5	SIGLEC5	1.30433	2.71475e-08	9.82106e-07	Up	Significant
TFRC	TFRC	1.30202	0.000151597	0.000917383	Up	Significant
MKNK1	MKNK1	1.3016	1.04506e-06	1.7695e-05	Up	Significant
MOSPD3	MOSPD3	1.29562	0.000168113	0.000998381	Up	Significant
MLKL	MLKL	1.29477	2.85041e-06	3.87967e-05	Up	Significant
FOS	FOS	1.29137	0.00570511	0.0173489	Up	Significant
ZRANB1	ZRANB1	1.29093	0.00459314	0.0144825	Up	Significant
GRAMD1A	GRAMD1A	1.28919	0.000126674	0.000794978	Up	Significant
NDUFB3	NDUFB3	1.28876	0.000139945	0.000860455	Up	Significant
GPR18	GPR18	-1.2881	2.07186e-13	7.04496e-11	Down	Significant
PNOC	PNOC	-1.28695	2.2241e-06	3.17333e-05	Down	Significant
FABP5	FABP5	1.2851	0.000212559	0.00121208	Up	Significant
ZDHHC12	ZDHHC12	1.28269	0.000252669	0.00138722	Up	Significant
GSR	GSR	1.28195	7.44343e-09	3.48155e-07	Up	Significant
POMP	POMP	1.27848	0.000206445	0.00118493	Up	Significant
PDZD8	PDZD8	1.27429	5.28968e-05	0.000396304	Up	Significant
MGST1	MGST1	1.27314	2.71687e-05	0.000233064	Up	Significant
KLHL2	KLHL2	1.27293	5.36077e-06	6.3345e-05	Up	Significant
HDC	HDC	-1.27079	8.11109e-07	1.45793e-05	Down	Significant
MYL9	MYL9	1.26989	3.18611e-05	0.000262645	Up	Significant
ZBTB5	ZBTB5	-1.26846	1.68088e-06	2.56865e-05	Down	Significant
ITM2A	ITM2A	-1.26799	5.26364e-07	1.03392e-05	Down	Significant
TBC1D2	TBC1D2	1.26713	4.72067e-07	9.49292e-06	Up	Significant
RAB27A	RAB27A	1.26581	3.54442e-07	7.64227e-06	Up	Significant
CREG1	CREG1	1.26526	3.78267e-07	8.00601e-06	Up	Significant
MED12	MED12	1.26431	2.72614e-08	9.82106e-07	Up	Significant
LIMK2	LIMK2	1.25928	6.00159e-08	1.79539e-06	Up	Significant
DUSP3	DUSP3	1.25903	5.54921e-07	1.08498e-05	Up	Significant
GPRASP1	GPRASP1	-1.25739	3.91306e-07	8.24078e-06	Down	Significant
TBC1D8	TBC1D8	1.25731	4.2708e-08	1.3644e-06	Up	Significant
CD3G	CD3G	-1.2517	3.71825e-10	3.2686e-08	Down	Significant
MFN2	MFN2	1.25117	1.46508e-05	0.000143978	Up	Significant
GBE1	GBE1	1.25078	3.82089e-06	4.82801e-05	Up	Significant
TK1	TK1	1.24901	1.59161e-05	0.000154152	Up	Significant
NOG	NOG	-1.24864	5.31433e-11	6.33678e-09	Down	Significant
LYRM1	LYRM1	1.24811	0.000211349	0.00120653	Up	Significant
DDIT4L	DDIT4L	1.24648	2.71021e-05	0.000233064	Up	Significant
PLOD2	PLOD2	1.24537	4.92964e-06	5.91977e-05	Up	Significant
CTSO	CTSO	-1.24355	9.1571e-12	1.6853e-09	Down	Significant
C4BPA	C4BPA	1.24286	1.27092e-05	0.000129947	Up	Significant
C5AR1	C5AR1	1.24215	0.00013803	0.000852341	Up	Significant
PHGDH	PHGDH	1.24139	0.00691357	0.0202808	Up	Significant
CYP1B1	CYP1B1	1.2376	1.6947e-07	4.25737e-06	Up	Significant
MBOAT2	MBOAT2	1.23746	2.75633e-08	9.86916e-07	Up	Significant
KIF14	KIF14	1.23664	0.000104392	0.000676084	Up	Significant
NAPG	NAPG	1.23648	9.22619e-05	0.000611181	Up	Significant
FGL2	FGL2	-1.23236	4.87798e-07	9.67141e-06	Down	Significant
EFEMP2	EFEMP2	1.23068	3.21804e-05	0.000264761	Up	Significant
F5	F5	1.22611	0.000266005	0.00144916	Up	Significant
ALAS2	ALAS2	1.2256	0.0152097	0.0383801	Up	Significant
PLP2	PLP2	1.22388	2.52782e-07	5.86317e-06	Up	Significant
TOMM40L	TOMM40L	1.22322	0.00136882	0.0055262	Up	Significant
RAB10	RAB10	1.21908	1.50519e-07	3.83824e-06	Up	Significant
G6PD	G6PD	1.21901	3.70823e-07	7.88791e-06	Up	Significant
MAD2L2	MAD2L2	1.21601	2.56778e-05	0.000223651	Up	Significant
EMP1	EMP1	1.21318	0.0131057	0.0340644	Up	Significant
CDKN2D	CDKN2D	1.21159	1.12657e-07	2.95279e-06	Up	Significant
SIAH2	SIAH2	1.21137	0.00367192	0.0121479	Up	Significant
JAK2	JAK2	1.21063	0.000822649	0.00367135	Up	Significant
KIF11	KIF11	1.21049	6.59934e-05	0.000467532	Up	Significant
MOSPD1	MOSPD1	1.2099	0.00053615	0.00258635	Up	Significant
PRSS33	PRSS33	-1.20861	2.94472e-08	1.02874e-06	Down	Significant
PSAT1	PSAT1	1.1988	0.00259624	0.00920425	Up	Significant
FUT7	FUT7	1.19725	3.5885e-06	4.59611e-05	Up	Significant
P2RY10	P2RY10	-1.19651	7.91272e-12	1.55162e-09	Down	Significant
GM2A	GM2A	1.19646	5.49783e-05	0.000407215	Up	Significant
FAM83D	FAM83D	1.19302	1.55167e-05	0.000150647	Up	Significant
LPL	LPL	1.19259	0.00108373	0.0045966	Up	Significant
CCNA2	CCNA2	1.18994	5.17051e-05	0.000389098	Up	Significant
COPS2	COPS2	1.18736	0.00675785	0.0199488	Up	Significant
CYYR1	CYYR1	1.18597	6.52795e-05	0.000464808	Up	Significant
EIF1B	EIF1B	1.18358	2.77078e-08	9.86916e-07	Up	Significant
GZMK	GZMK	-1.18327	3.57255e-10	3.19703e-08	Down	Significant
COPS5	COPS5	1.18249	0.000224205	0.00126693	Up	Significant
PLSCR4	PLSCR4	1.18158	0.000135415	0.000839259	Up	Significant
PRMT5	PRMT5	1.1794	0.00360693	0.0119985	Up	Significant
FOXM1	FOXM1	1.17821	7.49366e-06	8.36956e-05	Up	Significant
IL18	IL18	1.17786	4.0398e-05	0.00031609	Up	Significant
SIRPA	SIRPA	1.17352	8.29234e-08	2.3246e-06	Up	Significant
ELOVL6	ELOVL6	1.17242	0.00301247	0.0103505	Up	Significant
ASL	ASL	1.16637	0.000117169	0.000743035	Up	Significant
KIF2C	KIF2C	1.16585	9.82725e-06	0.000104915	Up	Significant
CCNDBP1	CCNDBP1	1.16531	0.000492116	0.00240268	Up	Significant
TYMS	TYMS	1.1652	0.000175348	0.00103449	Up	Significant
RPL11	RPL11	-1.16471	5.9737e-14	2.66175e-11	Down	Significant
PLEKHA1	PLEKHA1	-1.16445	3.3191e-18	7.02487e-15	Down	Significant
FPR1	FPR1	1.16386	0.00112248	0.00472781	Up	Significant
COL9A2	COL9A2	1.16376	0.0018485	0.00704173	Up	Significant
ENTPD1	ENTPD1	1.16304	1.99712e-06	2.925e-05	Up	Significant
TGFBI	TGFBI	-1.15996	7.53817e-07	1.38434e-05	Down	Significant
ECHDC3	ECHDC3	1.15947	1.69625e-05	0.000161899	Up	Significant
RBPJ	RBPJ	1.15817	5.81457e-05	0.000424363	Up	Significant
ABCC11	ABCC11	1.15149	1.94854e-10	1.83293e-08	Up	Significant
P2RY13	P2RY13	1.14978	1.6171e-05	0.000155396	Up	Significant
NUF2	NUF2	1.14804	0.000664427	0.00309447	Up	Significant
GPD2	GPD2	1.1451	2.14327e-06	3.0702e-05	Up	Significant
RPL15	RPL15	-1.14323	7.59713e-06	8.4628e-05	Down	Significant
TGFA	TGFA	1.14106	2.64857e-08	9.62351e-07	Up	Significant
FERMT3	FERMT3	1.14042	3.84962e-06	4.84262e-05	Up	Significant
RMND5A	RMND5A	1.14035	0.00449358	0.0142482	Up	Significant
WBP2	WBP2	1.13901	2.41006e-05	0.000212298	Up	Significant
CENPE	CENPE	1.13757	2.92132e-05	0.000246795	Up	Significant
LAIR1	LAIR1	1.13561	4.45561e-06	5.45104e-05	Up	Significant
SQLE	SQLE	1.13168	0.00132071	0.00535753	Up	Significant
INHBA	INHBA	1.13061	0.00939466	0.0261114	Up	Significant
ACTR1A	ACTR1A	1.12823	8.2054e-07	1.46864e-05	Up	Significant
HBEGF	HBEGF	1.1254	6.35866e-05	0.00045582	Up	Significant
CCR3	CCR3	-1.12336	1.10725e-20	3.12466e-17	Down	Significant
CLCN3	CLCN3	1.12083	8.33131e-05	0.000561121	Up	Significant
SLC11A1	SLC11A1	1.11871	3.17893e-07	7.02686e-06	Up	Significant
LRP11	LRP11	1.11861	0.000333649	0.00174686	Up	Significant
BTLA	BTLA	-1.11553	1.06185e-09	7.68347e-08	Down	Significant
RAD51AP1	RAD51AP1	1.11528	0.00337224	0.0113307	Up	Significant
GLT1D1	GLT1D1	1.1146	2.60093e-08	9.53226e-07	Up	Significant
GMNN	GMNN	1.11193	0.000563946	0.00269282	Up	Significant
CDCA8	CDCA8	1.11171	0.000739418	0.00337462	Up	Significant
ALPK1	ALPK1	1.1096	0.000305589	0.00162609	Up	Significant
LPCAT2	LPCAT2	1.10927	1.02762e-05	0.000109157	Up	Significant
ARAF	ARAF	1.10917	0.00187184	0.00711267	Up	Significant
ENPP2	ENPP2	1.10726	0.00286738	0.00994073	Up	Significant
BCL6	BCL6	1.10388	4.74439e-07	9.51802e-06	Up	Significant
CAMKK2	CAMKK2	1.10235	4.63686e-06	5.63209e-05	Up	Significant
GLRX2	GLRX2	1.1014	0.000857809	0.00378634	Up	Significant
GRPEL1	GRPEL1	1.10121	3.16016e-05	0.000261268	Up	Significant
AQP9	AQP9	1.09564	0.000421703	0.00211878	Up	Significant
CDC25B	CDC25B	-1.09551	0.000251961	0.00138423	Down	Significant
CCL22	CCL22	1.09528	0.00224987	0.00824207	Up	Significant
ISCA1	ISCA1	1.0951	0.00685736	0.0201858	Up	Significant
CEACAM3	CEACAM3	1.0949	2.17557e-08	8.2225e-07	Up	Significant
CDADC1	CDADC1	1.09318	3.65964e-06	4.67308e-05	Up	Significant
GABARAPL1	GABARAPL1	1.09198	0.000102965	0.0006683	Up	Significant
SERPINB8	SERPINB8	1.09172	8.40698e-06	9.21936e-05	Up	Significant
FGR	FGR	1.09036	1.05443e-09	7.68347e-08	Up	Significant
CAB39	CAB39	1.09025	0.00111019	0.00468537	Up	Significant
HMOX1	HMOX1	1.08929	0.000411723	0.00207974	Up	Significant
MARCKSL1	MARCKSL1	-1.08919	2.58056e-08	9.49871e-07	Down	Significant
HVCN1	HVCN1	-1.08892	3.85852e-11	4.87555e-09	Down	Significant
ZNRF1	ZNRF1	1.08551	3.04097e-08	1.05081e-06	Up	Significant
GZMA	GZMA	-1.08406	3.9324e-05	0.000309978	Down	Significant
HJURP	HJURP	1.08403	6.28278e-05	0.000451912	Up	Significant
MCTP1	MCTP1	1.0836	2.53629e-05	0.000221398	Up	Significant
IRF8	IRF8	-1.08274	3.43161e-05	0.000278276	Down	Significant
DNAJA4	DNAJA4	1.08054	0.0100943	0.0276323	Up	Significant
C1QA	C1QA	1.08039	1.4205e-06	2.24365e-05	Up	Significant
PLOD1	PLOD1	1.07987	8.94025e-07	1.56704e-05	Up	Significant
EMILIN2	EMILIN2	1.07898	7.18276e-07	1.33647e-05	Up	Significant
WDR26	WDR26	1.07875	0.000502828	0.00245215	Up	Significant
IKZF3	IKZF3	-1.07777	1.03086e-06	1.75247e-05	Down	Significant
ATP2C2	ATP2C2	1.07648	1.13686e-05	0.00011853	Up	Significant
G0S2	G0S2	1.07529	1.97161e-06	2.911e-05	Up	Significant
GIMAP4	GIMAP4	-1.07408	0.00115264	0.00481177	Down	Significant
LRRN3	LRRN3	-1.07349	8.65947e-10	6.78806e-08	Down	Significant
SEMA4A	SEMA4A	1.07315	6.01782e-07	1.15004e-05	Up	Significant
VAMP7	VAMP7	1.07214	0.000971831	0.0041913	Up	Significant
TLR8	TLR8	1.06292	1.81612e-05	0.000170837	Up	Significant
CLC	CLC	-1.06224	0.00048077	0.00235907	Down	Significant
HOXB2	HOXB2	-1.05962	5.88521e-12	1.21522e-09	Down	Significant
DIAPH3	DIAPH3	1.05934	5.50658e-05	0.000407506	Up	Significant
CCNB1	CCNB1	1.05815	0.000173256	0.00102573	Up	Significant
ZNF266	ZNF266	-1.05768	0.000370677	0.00190769	Down	Significant
CPA3	CPA3	-1.05613	9.74118e-10	7.36329e-08	Down	Significant
ATG4A	ATG4A	1.05565	7.80696e-07	1.42443e-05	Up	Significant
CEBPB	CEBPB	1.0535	7.12763e-07	1.32913e-05	Up	Significant
CSF3R	CSF3R	1.052	0.00182976	0.00699187	Up	Significant
KL	KL	1.05078	0.000416897	0.00210087	Up	Significant
MARCKS	MARCKS	1.05014	6.1975e-05	0.000447478	Up	Significant
BASP1	BASP1	1.04934	3.93668e-07	8.25347e-06	Up	Significant
GINS1	GINS1	1.04853	0.000270302	0.00146879	Up	Significant
YWHAG	YWHAG	1.04693	1.22626e-06	2.01582e-05	Up	Significant
GNB2	GNB2	1.04519	4.30387e-06	5.30372e-05	Up	Significant
MSRB3	MSRB3	1.04416	0.000144408	0.000879535	Up	Significant
PRKCD	PRKCD	1.04242	0.000210065	0.00120082	Up	Significant
RNF11	RNF11	1.04154	0.017706	0.0434616	Up	Significant
FFAR2	FFAR2	1.04127	0.000770531	0.00349401	Up	Significant
TEX2	TEX2	1.03982	0.000181728	0.00106398	Up	Significant
CDT1	CDT1	1.03935	1.24001e-06	2.03449e-05	Up	Significant
CDC25A	CDC25A	1.03864	0.000299508	0.00159876	Up	Significant
NEK2	NEK2	1.03501	2.12341e-05	0.000193091	Up	Significant
ESPL1	ESPL1	1.03443	7.30882e-08	2.09042e-06	Up	Significant
TKTL1	TKTL1	-1.03194	1.11656e-05	0.000116845	Down	Significant
APAF1	APAF1	1.0307	2.98003e-05	0.000251285	Up	Significant
SLAMF6	SLAMF6	-1.02981	4.31797e-14	2.43706e-11	Down	Significant
DEPDC1	DEPDC1	1.02824	1.98937e-05	0.000183264	Up	Significant
ART4	ART4	1.02554	9.12594e-05	0.000606915	Up	Significant
OIP5	OIP5	1.02517	0.000142841	0.000872406	Up	Significant
MSRB2	MSRB2	1.02219	2.70477e-05	0.000232946	Up	Significant
KPNA4	KPNA4	1.01916	1.73387e-06	2.62593e-05	Up	Significant
HPSE	HPSE	1.01884	6.30559e-07	1.19693e-05	Up	Significant
MKKS	MKKS	1.01828	0.0020113	0.00749787	Up	Significant
SAFB	SAFB	1.01791	0.00127289	0.00519589	Up	Significant
PIK3CB	PIK3CB	1.01667	6.55476e-05	0.000466268	Up	Significant
PPARG	PPARG	1.01606	2.94649e-07	6.59921e-06	Up	Significant
CD200	CD200	-1.01553	9.53e-06	0.000102128	Down	Significant
SLC25A40	SLC25A40	1.01535	6.75261e-05	0.000477192	Up	Significant
CAPG	CAPG	1.01435	5.01442e-05	0.000379375	Up	Significant
RBX1	RBX1	1.01346	0.00015454	0.000929458	Up	Significant
BUB1	BUB1	1.01039	1.39608e-05	0.000138561	Up	Significant
HSPA5	HSPA5	1.00641	9.27776e-06	9.98335e-05	Up	Significant
P2RX4	P2RX4	1.00629	0.00492782	0.0153565	Up	Significant
HSD17B7P2	HSD17B7P2	1.00611	0.0157236	0.0394534	Up	Significant
EOMES	EOMES	-1.0061	9.63436e-10	7.36329e-08	Down	Significant
WNK1	WNK1	1.00571	0.000447706	0.00221524	Up	Significant
CLTCL1	CLTCL1	1.00535	6.04359e-09	3.04554e-07	Up	Significant
HES6	HES6	1.00357	0.0140331	0.0359143	Up	Significant
SLC22A16	SLC22A16	1.00051	5.25415e-05	0.00039434	Up	Significant
GZF1	GZF1	1.00044	0.000100465	0.000656689	Up	Significant

## Sheet: degsBacteremia_SepticShock
	gene	log2FC	pvalue	tt_pval_adj	Direction	Legend
MMP8	MMP8	-32.8696	1.13417e-10	7.38607e-08	Down	Significant
OLAH	OLAH	-17.0188	4.26854e-12	7.2275e-09	Down	Significant
SERPINB10	SERPINB10	-16.368	0.0068671	0.0310892	Down	Significant
LTF	LTF	-12.7274	1.66014e-11	1.75684e-08	Down	Significant
OLFM4	OLFM4	-12.6145	2.98766e-07	2.94111e-05	Down	Significant
CRISP3	CRISP3	-12.2181	1.20989e-11	1.70715e-08	Down	Significant
LCN2	LCN2	-10.3009	3.09166e-09	1.04696e-06	Down	Significant
TCN1	TCN1	-9.22249	1.23581e-09	4.75564e-07	Down	Significant
MPO	MPO	-8.40523	1.49503e-05	0.000444103	Down	Significant
IL18R1	IL18R1	-7.33376	2.36242e-06	0.000132452	Down	Significant
MS4A3	MS4A3	-7.33356	6.72963e-06	0.000255485	Down	Significant
ROPN1L	ROPN1L	-7.29955	7.8801e-05	0.00143778	Down	Significant
RETN	RETN	-6.90391	5.26655e-10	2.34666e-07	Down	Significant
CD163	CD163	-6.77498	5.76482e-07	4.7848e-05	Down	Significant
PGLYRP1	PGLYRP1	-6.74817	2.86178e-08	5.50633e-06	Down	Significant
CEACAM1	CEACAM1	-6.52146	5.28324e-08	8.94559e-06	Down	Significant
CTSG	CTSG	-5.98706	0.00343337	0.0190603	Down	Significant
IL1R2	IL1R2	-5.64839	5.10065e-11	3.92565e-08	Down	Significant
BMX	BMX	-5.3539	6.45897e-08	1.01067e-05	Down	Significant
TUBB2A	TUBB2A	-5.27146	0.000498347	0.00500475	Down	Significant
MS4A4A	MS4A4A	-4.34802	2.72836e-06	0.000140844	Down	Significant
RNASE2	RNASE2	-4.33877	3.13374e-05	0.000743143	Down	Significant
SLC7A5	SLC7A5	-4.14392	2.91094e-05	0.000708161	Down	Significant
VSIG4	VSIG4	-4.10252	1.12999e-05	0.000368419	Down	Significant
HGF	HGF	-3.98271	3.77676e-05	0.000845873	Down	Significant
KCNE1	KCNE1	-3.96561	8.74218e-09	2.1768e-06	Down	Significant
THBS1	THBS1	-3.96171	0.0018105	0.0121456	Down	Significant
STOM	STOM	-3.93788	2.08882e-11	1.96488e-08	Down	Significant
ZDHHC19	ZDHHC19	-3.91921	0.00216087	0.0137756	Down	Significant
VNN1	VNN1	-3.89711	2.33308e-05	0.000602561	Down	Significant
CLEC5A	CLEC5A	-3.83042	1.8708e-05	0.000522714	Down	Significant
TXN	TXN	-3.81444	2.86885e-06	0.000143449	Down	Significant
RNASE3	RNASE3	-3.80819	6.65006e-06	0.000253601	Down	Significant
ERMAP	ERMAP	-3.75531	2.93093e-06	0.000144263	Down	Significant
RHAG	RHAG	-3.71042	2.1975e-05	0.000577766	Down	Significant
PFKFB2	PFKFB2	-3.65353	1.0579e-05	0.000352605	Down	Significant
CLEC1B	CLEC1B	-3.59205	7.07649e-05	0.00131517	Down	Significant
EIF1AY	EIF1AY	-3.58195	2.84828e-05	0.000696923	Down	Significant
GRB10	GRB10	-3.54737	1.04858e-08	2.46591e-06	Down	Significant
DAAM2	DAAM2	-3.53844	1.29595e-09	4.77021e-07	Down	Significant
SPTA1	SPTA1	-3.37014	8.79849e-05	0.00154705	Down	Significant
CCNA1	CCNA1	-3.32888	5.54549e-05	0.00110525	Down	Significant
HP	HP	-3.196	4.14294e-09	1.16914e-06	Down	Significant
CISD2	CISD2	-3.15756	0.00398888	0.021159	Down	Significant
FOLR3	FOLR3	-2.97411	3.18259e-05	0.000752621	Down	Significant
MMP9	MMP9	-2.96355	0.000102458	0.00169747	Down	Significant
ANXA3	ANXA3	-2.93024	7.21939e-08	1.07227e-05	Down	Significant
SLC2A1	SLC2A1	-2.91822	0.000452516	0.00469485	Down	Significant
GCLM	GCLM	-2.89508	1.08734e-09	4.38353e-07	Down	Significant
PRG2	PRG2	-2.85521	5.8918e-06	0.000233084	Down	Significant
ARG1	ARG1	-2.84991	4.15922e-08	7.4919e-06	Down	Significant
ST6GALNAC3	ST6GALNAC3	-2.80787	3.15375e-06	0.000149862	Down	Significant
CD24	CD24	-2.80211	1.00287e-05	0.000339613	Down	Significant
MMRN1	MMRN1	-2.78201	0.00075166	0.00663562	Down	Significant
CLIC2	CLIC2	-2.75944	0.0003979	0.00429672	Down	Significant
CAMP	CAMP	-2.75718	0.000174339	0.00245582	Down	Significant
DHRS9	DHRS9	-2.67017	0.000918108	0.00754631	Down	Significant
UPP1	UPP1	-2.65865	2.38382e-06	0.000132772	Down	Significant
GPR84	GPR84	-2.64283	5.24931e-05	0.00105811	Down	Significant
GYG1	GYG1	-2.62108	3.01192e-06	0.00014473	Down	Significant
MAFF	MAFF	-2.60047	1.22579e-05	0.00038722	Down	Significant
HBZ	HBZ	-2.58414	0.00142774	0.0102576	Down	Significant
ANKRD22	ANKRD22	-2.56742	0.000696256	0.00633976	Down	Significant
FLT3	FLT3	-2.50049	0.00394903	0.0209876	Down	Significant
TMCC2	TMCC2	-2.47991	6.47847e-05	0.00124387	Down	Significant
FAM20A	FAM20A	-2.47932	0.00015294	0.002263	Down	Significant
ASPH	ASPH	-2.46388	5.79481e-06	0.000232595	Down	Significant
RHD	RHD	-2.45878	2.07326e-06	0.00012105	Down	Significant
TSPAN7	TSPAN7	-2.45328	0.00161462	0.011269	Down	Significant
TMEM45A	TMEM45A	-2.43774	1.51458e-05	0.000447461	Down	Significant
BPGM	BPGM	-2.41563	0.00256959	0.0156392	Down	Significant
SERPINB1	SERPINB1	-2.3893	4.03443e-05	0.000884035	Down	Significant
YOD1	YOD1	-2.34956	0.000472215	0.00480502	Down	Significant
GADD45A	GADD45A	-2.34445	5.99798e-11	4.23158e-08	Down	Significant
HLA-DQA1	HLA-DQA1	-2.34306	0.00088356	0.00734074	Down	Significant
BCL2A1	BCL2A1	-2.3095	2.54811e-05	0.00064395	Down	Significant
WFDC1	WFDC1	-2.28173	3.50355e-05	0.000801487	Down	Significant
FNBP1L	FNBP1L	-2.27687	6.75818e-05	0.00126905	Down	Significant
GYPA	GYPA	-2.26524	0.000373842	0.00412639	Down	Significant
FKBP5	FKBP5	-2.26101	9.12952e-07	6.83987e-05	Down	Significant
KLRF1	KLRF1	2.25644	7.98147e-06	0.000290005	Up	Significant
ARG2	ARG2	-2.23085	0.00200359	0.0131186	Down	Significant
C1QC	C1QC	-2.22732	6.37619e-05	0.00123244	Down	Significant
MKI67	MKI67	-2.22422	0.00024284	0.00312445	Down	Significant
CDCA5	CDCA5	-2.22128	7.24052e-06	0.000268852	Down	Significant
S100A12	S100A12	-2.20876	4.3381e-10	2.16037e-07	Down	Significant
PAQR9	PAQR9	-2.20613	0.000235151	0.00304758	Down	Significant
OAT	OAT	-2.17198	0.000306614	0.00363557	Down	Significant
SORT1	SORT1	-2.15697	2.49283e-06	0.000135284	Down	Significant
BCAT1	BCAT1	-2.10723	0.000367588	0.0040861	Down	Significant
TSPAN2	TSPAN2	-2.10491	4.26597e-05	0.000914322	Down	Significant
SPAG5	SPAG5	-2.04644	1.52299e-06	0.00010276	Down	Significant
YIPF6	YIPF6	-1.97264	8.23507e-05	0.0014897	Down	Significant
DHCR7	DHCR7	-1.95136	0.000277805	0.00338879	Down	Significant
TBCEL	TBCEL	-1.94883	0.000260489	0.00326021	Down	Significant
NEDD4L	NEDD4L	-1.94339	0.0043288	0.0224557	Down	Significant
SERPINB2	SERPINB2	-1.93521	4.53026e-05	0.000946992	Down	Significant
MAN1A1	MAN1A1	-1.91386	7.09092e-08	1.072e-05	Down	Significant
TXNIP	TXNIP	1.91363	2.97861e-05	0.00071639	Up	Significant
CA4	CA4	-1.89955	0.00023119	0.00301116	Down	Significant
GCLC	GCLC	-1.8938	0.00180794	0.012138	Down	Significant
ASPM	ASPM	-1.88268	7.95912e-05	0.00144596	Down	Significant
DYNLL1	DYNLL1	-1.87966	2.68665e-06	0.000140844	Down	Significant
SOX6	SOX6	-1.86296	0.000352342	0.00397194	Down	Significant
CKAP4	CKAP4	-1.8492	0.000214503	0.00284862	Down	Significant
CYB5R1	CYB5R1	-1.84251	1.02123e-09	4.32288e-07	Down	Significant
ANP32E	ANP32E	-1.83998	0.000130269	0.00203104	Down	Significant
SERPINI1	SERPINI1	-1.83177	1.92559e-06	0.000119258	Down	Significant
IL18RAP	IL18RAP	-1.8101	0.000399164	0.00429825	Down	Significant
ANLN	ANLN	-1.80241	0.000399912	0.00429825	Down	Significant
LY96	LY96	-1.7722	0.00239308	0.014799	Down	Significant
ATP8B4	ATP8B4	-1.77147	0.00234135	0.0145535	Down	Significant
TIMP4	TIMP4	-1.76583	0.000815683	0.00701073	Down	Significant
NUSAP1	NUSAP1	-1.73413	0.000177677	0.0024863	Down	Significant
KBTBD7	KBTBD7	-1.73028	0.000285011	0.00344209	Down	Significant
PROS1	PROS1	-1.69789	0.00120725	0.00919118	Down	Significant
HAT1	HAT1	-1.69224	0.00618783	0.0288311	Down	Significant
YPEL4	YPEL4	-1.67516	0.000151588	0.00225071	Down	Significant
PDE2A	PDE2A	-1.66926	1.82146e-05	0.000514017	Down	Significant
MRPL13	MRPL13	-1.66016	0.000825877	0.0070625	Down	Significant
CA2	CA2	-1.65787	0.00320794	0.0182481	Down	Significant
PSMD12	PSMD12	-1.65236	0.00382688	0.0205443	Down	Significant
CTSD	CTSD	-1.64595	0.00431913	0.0224246	Down	Significant
CORO1C	CORO1C	-1.64058	4.77017e-09	1.30272e-06	Down	Significant
SPTLC2	SPTLC2	-1.62776	8.10083e-05	0.00146856	Down	Significant
IL10	IL10	-1.61792	2.64865e-07	2.66947e-05	Down	Significant
NSUN3	NSUN3	-1.61511	1.13861e-05	0.00036933	Down	Significant
NEDD4	NEDD4	-1.61397	0.0021867	0.0138671	Down	Significant
GABARAPL2	GABARAPL2	-1.6111	4.14687e-05	0.000897887	Down	Significant
TTC7B	TTC7B	-1.60702	1.52489e-05	0.000448255	Down	Significant
SUCNR1	SUCNR1	-1.59453	0.00216718	0.013795	Down	Significant
TP53I3	TP53I3	-1.59225	1.61877e-06	0.000105419	Down	Significant
CHCHD7	CHCHD7	-1.59148	0.000870003	0.0072566	Down	Significant
S100P	S100P	-1.58763	4.05267e-06	0.000178697	Down	Significant
PDGFC	PDGFC	-1.58441	0.00510188	0.0251266	Down	Significant
KIF1B	KIF1B	-1.57953	2.13888e-05	0.000566661	Down	Significant
PSTPIP2	PSTPIP2	-1.57915	3.55551e-05	0.000809166	Down	Significant
MAOA	MAOA	-1.57668	0.000122234	0.00193066	Down	Significant
HMBS	HMBS	-1.57448	0.000765707	0.00671208	Down	Significant
CNIH4	CNIH4	-1.57137	0.000400074	0.00429825	Down	Significant
MXRA7	MXRA7	-1.56691	9.70052e-06	0.00033384	Down	Significant
CCNE2	CCNE2	-1.56092	0.0004686	0.00478676	Down	Significant
GALNT14	GALNT14	-1.5523	0.0024862	0.0152412	Down	Significant
TFPI	TFPI	-1.54121	0.000320029	0.00374742	Down	Significant
KCNA3	KCNA3	1.54103	1.95941e-06	0.000119341	Up	Significant
RRM2	RRM2	-1.53642	0.000603139	0.005718	Down	Significant
DACH1	DACH1	-1.51844	2.10302e-05	0.000563423	Down	Significant
MYCT1	MYCT1	-1.51728	0.000266049	0.00328895	Down	Significant
SLC26A8	SLC26A8	-1.51477	0.000986226	0.00792915	Down	Significant
METTL1	METTL1	-1.51012	4.54001e-07	4.00372e-05	Down	Significant
DMAP1	DMAP1	-1.50589	0.00199051	0.0130437	Down	Significant
SHCBP1	SHCBP1	-1.50287	0.000157401	0.00231097	Down	Significant
RENBP	RENBP	-1.49739	7.69118e-06	0.000283102	Down	Significant
MME	MME	1.4823	9.93493e-06	0.000337788	Up	Significant
PRC1	PRC1	-1.47576	1.12529e-05	0.000368419	Down	Significant
BIRC5	BIRC5	-1.47443	0.000201265	0.00272626	Down	Significant
PRL	PRL	-1.47327	0.000694515	0.00633976	Down	Significant
TERF2IP	TERF2IP	-1.47029	0.00339568	0.0189225	Down	Significant
PELI1	PELI1	1.46724	1.61173e-06	0.000105419	Up	Significant
RFESD	RFESD	-1.46272	0.000106709	0.00175077	Down	Significant
PBX1	PBX1	-1.45914	0.00425922	0.0222035	Down	Significant
CPEB4	CPEB4	-1.45443	3.70071e-06	0.00016665	Down	Significant
TPM1	TPM1	-1.44948	0.000191619	0.00261652	Down	Significant
FGF13	FGF13	-1.44751	0.000673308	0.00618888	Down	Significant
RNF14	RNF14	-1.44685	0.000174263	0.00245582	Down	Significant
TPX2	TPX2	-1.44385	0.00010225	0.00169735	Down	Significant
ADORA3	ADORA3	-1.4309	0.000222923	0.00292599	Down	Significant
WBP4	WBP4	-1.42915	0.00136545	0.00996576	Down	Significant
MCM8	MCM8	-1.42532	0.000978374	0.00788098	Down	Significant
ITGA2B	ITGA2B	-1.41999	0.000372257	0.004125	Down	Significant
IL1R1	IL1R1	-1.41888	2.00648e-05	0.000549736	Down	Significant
CTSA	CTSA	-1.41701	0.000941764	0.00768109	Down	Significant
LRRN1	LRRN1	-1.41685	2.18952e-05	0.00057746	Down	Significant
MCTP2	MCTP2	-1.41657	0.00130934	0.00967265	Down	Significant
GLUL	GLUL	-1.41512	0.000346997	0.0039379	Down	Significant
AURKA	AURKA	-1.40921	2.68773e-05	0.000669244	Down	Significant
ARHGEF12	ARHGEF12	-1.40918	0.00198519	0.0130385	Down	Significant
KCTD9	KCTD9	-1.40467	0.000574444	0.0055327	Down	Significant
GTSE1	GTSE1	-1.40065	0.00172572	0.0117822	Down	Significant
PHGDH	PHGDH	-1.39967	0.00284654	0.0167924	Down	Significant
XPO7	XPO7	-1.39953	0.00172174	0.0117645	Down	Significant
KLF5	KLF5	-1.38632	1.48937e-06	0.000101685	Down	Significant
DPY19L3	DPY19L3	-1.38622	9.39456e-05	0.00160675	Down	Significant
PFKFB3	PFKFB3	-1.38306	0.000450499	0.00468541	Down	Significant
TACSTD2	TACSTD2	-1.37386	0.00923566	0.038297	Down	Significant
ZAP70	ZAP70	-1.37041	2.33479e-05	0.000602561	Down	Significant
NSUN7	NSUN7	-1.35703	0.00083367	0.00706931	Down	Significant
NARF	NARF	-1.35211	2.82833e-05	0.000696065	Down	Significant
TKT	TKT	-1.34706	0.000921905	0.00756689	Down	Significant
BIRC2	BIRC2	-1.34399	0.00294138	0.0171855	Down	Significant
UBE2H	UBE2H	-1.33582	7.08385e-05	0.00131517	Down	Significant
FHDC1	FHDC1	-1.32346	0.00333343	0.0187017	Down	Significant
SIPA1L2	SIPA1L2	-1.32063	8.81456e-05	0.00154705	Down	Significant
ENTPD7	ENTPD7	-1.3205	0.00685424	0.0310832	Down	Significant
REG1B	REG1B	-1.32034	0.0123673	0.0473548	Down	Significant
TRAPPC5	TRAPPC5	-1.31987	0.000572704	0.00552222	Down	Significant
UBE2C	UBE2C	-1.31749	0.000776931	0.00677394	Down	Significant
ITGB3	ITGB3	-1.317	0.0027858	0.0166066	Down	Significant
COPS2	COPS2	-1.30612	0.00326682	0.0184503	Down	Significant
NXT2	NXT2	-1.30588	0.00916384	0.0380486	Down	Significant
CEP55	CEP55	-1.29817	0.000217493	0.00286806	Down	Significant
UBE2O	UBE2O	-1.29613	0.00430453	0.0223709	Down	Significant
IL10RB	IL10RB	-1.29195	0.000743779	0.00661374	Down	Significant
SLC22A4	SLC22A4	-1.29182	1.41221e-07	1.71578e-05	Down	Significant
DDIT4L	DDIT4L	-1.28668	1.75661e-05	0.000504118	Down	Significant
LRP12	LRP12	-1.28439	0.000428639	0.0045023	Down	Significant
NXF3	NXF3	-1.28321	0.000878584	0.00730657	Down	Significant
PYGL	PYGL	-1.27836	0.00614389	0.0286895	Down	Significant
CTNNAL1	CTNNAL1	-1.26887	0.00539506	0.0261895	Down	Significant
JMJD6	JMJD6	-1.26881	0.000150211	0.00224723	Down	Significant
CITED2	CITED2	-1.26752	0.0083063	0.0355696	Down	Significant
ELOVL6	ELOVL6	-1.26664	0.00154601	0.0108529	Down	Significant
CXCL10	CXCL10	1.26652	2.27063e-06	0.000130682	Up	Significant
RPP40	RPP40	-1.26471	4.67231e-05	0.000971887	Down	Significant
SLC28A3	SLC28A3	-1.26095	0.00151083	0.010664	Down	Significant
DYRK3	DYRK3	-1.25773	2.04606e-06	0.00012062	Down	Significant
SULT1B1	SULT1B1	-1.25022	1.6249e-05	0.000472729	Down	Significant
CYBRD1	CYBRD1	-1.24464	0.000990712	0.00795011	Down	Significant
RTN2	RTN2	-1.2439	3.69893e-07	3.51855e-05	Down	Significant
LMO2	LMO2	-1.24024	4.21411e-05	0.000907802	Down	Significant
GGH	GGH	-1.23733	1.1073e-05	0.000364762	Down	Significant
ADCY3	ADCY3	-1.23609	4.92139e-05	0.00101373	Down	Significant
ZRANB1	ZRANB1	-1.23565	0.00645066	0.0297285	Down	Significant
ARAF	ARAF	-1.23529	0.000595164	0.00566778	Down	Significant
ABCC4	ABCC4	-1.23467	0.000162201	0.00235034	Down	Significant
BAMBI	BAMBI	-1.23464	3.04647e-05	0.00072857	Down	Significant
CEACAM4	CEACAM4	-1.23418	6.50241e-06	0.000250225	Down	Significant
NAPG	NAPG	-1.23192	9.95768e-05	0.00167265	Down	Significant
CPD	CPD	-1.22795	0.0027758	0.0165609	Down	Significant
NDST2	NDST2	-1.22547	1.86675e-05	0.000522714	Down	Significant
PRF1	PRF1	1.22477	0.000228255	0.0029821	Up	Significant
DNASE1L1	DNASE1L1	-1.22346	0.00245942	0.015099	Down	Significant
TPST1	TPST1	-1.22071	0.000748242	0.00661924	Down	Significant
SLC39A8	SLC39A8	-1.21811	0.00150458	0.0106414	Down	Significant
ATP9A	ATP9A	-1.2146	0.00191978	0.0126975	Down	Significant
GHITM	GHITM	-1.20863	3.61287e-05	0.000815642	Down	Significant
RAD51	RAD51	-1.20283	0.00128298	0.00954457	Down	Significant
IL18	IL18	-1.20087	3.38082e-05	0.000782023	Down	Significant
LIN7A	LIN7A	-1.19791	0.0010642	0.00839196	Down	Significant
LDLR	LDLR	-1.19728	0.00257606	0.0156561	Down	Significant
SMOX	SMOX	-1.19145	0.0122461	0.0470729	Down	Significant
PADI2	PADI2	-1.19088	0.000216981	0.00286578	Down	Significant
ISCA1	ISCA1	-1.17946	0.00394912	0.0209876	Down	Significant
CDC123	CDC123	-1.16858	0.00190074	0.0125913	Down	Significant
MAP1LC3B	MAP1LC3B	-1.16814	1.18615e-07	1.56906e-05	Down	Significant
GP5	GP5	-1.16739	0.00136549	0.00996576	Down	Significant
LRP11	LRP11	-1.16648	0.000216729	0.00286578	Down	Significant
TGFB1I1	TGFB1I1	-1.16446	5.09768e-05	0.00103494	Down	Significant
FAM83D	FAM83D	-1.16443	2.75054e-05	0.000682876	Down	Significant
PAK1IP1	PAK1IP1	-1.16287	0.00327481	0.0184642	Down	Significant
POMP	POMP	-1.15696	0.000651185	0.00604488	Down	Significant
EGR1	EGR1	-1.15383	0.00844389	0.0360001	Down	Significant
CXCL3	CXCL3	-1.15277	1.32928e-05	0.000407742	Down	Significant
NCAPG	NCAPG	-1.1517	0.000533149	0.00525453	Down	Significant
ATP6V1C1	ATP6V1C1	-1.14968	0.000726166	0.00653318	Down	Significant
ITGAM	ITGAM	-1.14876	0.00135995	0.00994246	Down	Significant
CORO2A	CORO2A	-1.14761	1.65659e-05	0.000478658	Down	Significant
PDSS1	PDSS1	-1.14652	9.61448e-05	0.00163119	Down	Significant
MKKS	MKKS	-1.14342	0.000670192	0.00617631	Down	Significant
ZDHHC20	ZDHHC20	-1.14164	0.00541663	0.0262491	Down	Significant
CTSW	CTSW	1.14108	1.64717e-06	0.000105643	Up	Significant
PEPD	PEPD	-1.14049	0.00093614	0.00764258	Down	Significant
TTK	TTK	-1.14017	0.000436822	0.00456559	Down	Significant
P2RX1	P2RX1	-1.13757	0.00131246	0.00967921	Down	Significant
FABP5	FABP5	-1.12575	0.000893997	0.0073859	Down	Significant
HSD17B7P2	HSD17B7P2	-1.11648	0.0079365	0.0346138	Down	Significant
ANAPC11	ANAPC11	-1.11393	2.45094e-07	2.55478e-05	Down	Significant
FLVCR2	FLVCR2	-1.11351	0.000197439	0.00268734	Down	Significant
TYMS	TYMS	-1.11198	0.000320079	0.00374742	Down	Significant
DNAJA4	DNAJA4	-1.10814	0.00871576	0.0368754	Down	Significant
BSG	BSG	-1.10494	0.00581825	0.0275951	Down	Significant
GYS1	GYS1	-1.10075	0.000102122	0.00169735	Down	Significant
TTLL12	TTLL12	-1.10066	0.00040806	0.00435103	Down	Significant
LPL	LPL	-1.09946	0.00235784	0.0146238	Down	Significant
RMND5A	RMND5A	-1.09887	0.00610328	0.0285472	Down	Significant
CCNB2	CCNB2	-1.09689	0.00406261	0.021416	Down	Significant
TFRC	TFRC	-1.09241	0.00110172	0.00862033	Down	Significant
EIF1B	EIF1B	-1.09137	1.55314e-07	1.85196e-05	Down	Significant
GPRASP1	GPRASP1	1.08755	5.09484e-06	0.000213529	Up	Significant
GLRX2	GLRX2	-1.08459	0.00102502	0.00816548	Down	Significant
SAMSN1	SAMSN1	-1.08332	0.00405799	0.021405	Down	Significant
EHD1	EHD1	-1.08205	0.000705961	0.00639536	Down	Significant
LAPTM4B	LAPTM4B	-1.0775	0.000367818	0.0040861	Down	Significant
GDE1	GDE1	-1.07531	5.08923e-05	0.00103494	Down	Significant
ANXA1	ANXA1	-1.07517	0.000133945	0.00207257	Down	Significant
GSR	GSR	-1.07025	2.50453e-07	2.55478e-05	Down	Significant
F2R	F2R	-1.05709	0.000702726	0.00638134	Down	Significant
CDT1	CDT1	-1.0538	9.85793e-07	7.25715e-05	Down	Significant
MAP2K6	MAP2K6	-1.05157	5.87838e-05	0.001152	Down	Significant
KIF14	KIF14	-1.05086	0.00067744	0.00620693	Down	Significant
FOXM1	FOXM1	-1.04125	4.50685e-05	0.000946773	Down	Significant
GNL2	GNL2	-1.04113	0.000866221	0.00723931	Down	Significant
RBX1	RBX1	-1.04004	0.000116386	0.00185561	Down	Significant
PLD1	PLD1	-1.03912	0.00306004	0.0177077	Down	Significant
CREG1	CREG1	-1.03558	1.44197e-05	0.00043139	Down	Significant
CLCN3	CLCN3	-1.03543	0.000267482	0.00329621	Down	Significant
FAM50A	FAM50A	-1.03523	0.000239862	0.00309083	Down	Significant
LMNB1	LMNB1	-1.03504	0.000213033	0.00283799	Down	Significant
B4GALT5	B4GALT5	-1.03413	0.000747319	0.00661924	Down	Significant
DUSP3	DUSP3	-1.03342	1.43911e-05	0.00043139	Down	Significant
HMMR	HMMR	-1.03257	2.95922e-05	0.00071639	Down	Significant
GAS7	GAS7	-1.02949	8.91255e-06	0.00031439	Down	Significant
POLR3H	POLR3H	-1.02912	5.22558e-10	2.34666e-07	Down	Significant
WIPI1	WIPI1	-1.02863	2.09233e-05	0.000562849	Down	Significant
EXOSC4	EXOSC4	-1.02653	0.000182777	0.0025367	Down	Significant
ZNRF1	ZNRF1	-1.02569	9.23263e-08	1.34765e-05	Down	Significant
EFEMP2	EFEMP2	-1.0239	0.000338637	0.00387419	Down	Significant
IDI1	IDI1	-1.02298	0.0129063	0.048779	Down	Significant
CENPE	CENPE	-1.02261	0.000123715	0.00194679	Down	Significant
ZFAND5	ZFAND5	-1.02222	0.00110146	0.00862033	Down	Significant
CCNDBP1	CCNDBP1	-1.02102	0.00185579	0.012357	Down	Significant
PATZ1	PATZ1	-1.02096	0.00471724	0.0237291	Down	Significant
PSMD9	PSMD9	-1.02064	5.93988e-08	9.67059e-06	Down	Significant
MPL	MPL	-1.01572	0.0120582	0.0464867	Down	Significant
GLRX	GLRX	-1.01472	0.00892888	0.0374629	Down	Significant
MFN2	MFN2	-1.01388	0.000254598	0.00323153	Down	Significant
NDUFB3	NDUFB3	-1.01243	0.00187924	0.0124684	Down	Significant
TK1	TK1	-1.01125	0.000262119	0.00326819	Down	Significant
CBX8	CBX8	-1.00932	5.41032e-07	4.58897e-05	Down	Significant
SEC23B	SEC23B	-1.00903	0.00752645	0.0333607	Down	Significant
CETP	CETP	-1.00424	8.82619e-05	0.00154705	Down	Significant
MGST1	MGST1	-1.00119	0.000544293	0.0053395	Down	Significant
LILRA3	LILRA3	-1.001	0.00296922	0.0173122	Down	Significant
ABCC1	ABCC1	-1.00076	0.00562864	0.0268765	Down	Significant

## Sheet: degsCluster2_Cluster1
	gene	log2FC	pvalue	tt_pval_adj	Direction	Legend
SPG21	SPG21	-3.92165	5.93199e-20	1.56938e-17	Down	Significant
SLC4A1	SLC4A1	-3.40114	2.48661e-20	7.2592e-18	Down	Significant
MT1F	MT1F	-3.30556	2.07898e-23	8.80032e-21	Down	Significant
PATZ1	PATZ1	-3.29776	2.01821e-14	3.16411e-12	Down	Significant
TRIM38	TRIM38	-3.25403	1.49917e-94	6.346e-91	Down	Significant
ROPN1L	ROPN1L	-3.24114	8.25102e-18	1.9958e-15	Down	Significant
METTL1	METTL1	-2.88329	4.78423e-16	9.41938e-14	Down	Significant
ANKRD22	ANKRD22	2.82291	6.24846e-06	6.38112e-05	Up	Significant
ZAP70	ZAP70	-2.76208	4.58642e-20	1.25254e-17	Down	Significant
DUT	DUT	2.65744	1.55902e-16	3.47333e-14	Up	Significant
CKAP4	CKAP4	-2.43041	2.00769e-22	6.79884e-20	Down	Significant
TKT	TKT	-2.4276	3.45615e-30	2.08999e-27	Down	Significant
IL1R2	IL1R2	2.39378	0.000195115	0.000999903	Up	Significant
MNT	MNT	-2.30952	4.50717e-20	1.25254e-17	Down	Significant
FZD2	FZD2	-2.22767	2.90798e-16	5.86166e-14	Down	Significant
GPR84	GPR84	2.21535	3.79224e-05	0.000264894	Up	Significant
CETN3	CETN3	-2.16872	2.83967e-21	9.24639e-19	Down	Significant
ISL2	ISL2	-2.03382	2.82951e-31	1.99622e-28	Down	Significant
ACTL8	ACTL8	-1.94524	1.60153e-22	5.89501e-20	Down	Significant
GPX1	GPX1	1.93779	7.54257e-27	4.25703e-24	Up	Significant
GLUD1	GLUD1	-1.87773	6.3346e-19	1.62511e-16	Down	Significant
NDC80	NDC80	-1.87505	1.88671e-30	1.22868e-27	Down	Significant
CLC	CLC	-1.83871	0.000123407	0.000690066	Down	Significant
USP44	USP44	-1.83283	1.32464e-18	3.29835e-16	Down	Significant
ABCC11	ABCC11	1.74103	7.08894e-11	5.88382e-09	Up	Significant
RWDD2B	RWDD2B	1.73124	4.55375e-23	1.83581e-20	Up	Significant
MMP9	MMP9	1.71733	0.000126137	0.000702085	Up	Significant
RHAG	RHAG	1.7163	1.97868e-07	4.04625e-06	Up	Significant
DUS3L	DUS3L	1.67388	1.65627e-11	1.61172e-09	Up	Significant
TNFAIP6	TNFAIP6	1.63924	0.000127911	0.000710559	Up	Significant
AP4E1	AP4E1	-1.6176	7.235e-24	3.22376e-21	Down	Significant
TXNIP	TXNIP	1.59432	2.48359e-06	3.0297e-05	Up	Significant
RSAD2	RSAD2	1.58888	1.52839e-05	0.000129523	Up	Significant
DLK2	DLK2	1.57715	5.87872e-12	6.22116e-10	Up	Significant
MANEA	MANEA	-1.56549	6.63533e-13	8.26099e-11	Down	Significant
ANXA9	ANXA9	-1.54272	2.40902e-20	7.2592e-18	Down	Significant
TMSB10	TMSB10	-1.48026	0.00105633	0.00401027	Down	Significant
LGALS2	LGALS2	-1.46512	3.20442e-06	3.74705e-05	Down	Significant
EPB42	EPB42	1.37293	1.97035e-06	2.50089e-05	Up	Significant
ITGAD	ITGAD	-1.34824	1.9831e-20	6.21812e-18	Down	Significant
PIP5K1C	PIP5K1C	-1.32372	6.03433e-14	8.80805e-12	Down	Significant
ACSL1	ACSL1	1.30653	4.72577e-06	5.10311e-05	Up	Significant
GIGYF1	GIGYF1	1.30166	1.02458e-22	3.94276e-20	Up	Significant
RPS27	RPS27	-1.28281	0.00487545	0.014025	Down	Significant
HBZ	HBZ	1.27374	3.66348e-06	4.15194e-05	Up	Significant
OR10J1	OR10J1	-1.27344	4.37784e-09	1.94046e-07	Down	Significant
ADAM22	ADAM22	-1.27049	9.40846e-16	1.77005e-13	Down	Significant
PRSS33	PRSS33	1.25128	2.23835e-16	4.85893e-14	Up	Significant
IFNAR2	IFNAR2	-1.24797	6.09128e-95	5.15688e-91	Down	Significant
IFNGR2	IFNGR2	-1.20092	2.4887e-80	4.21387e-77	Down	Significant
BMX	BMX	1.19972	0.000360036	0.00166107	Up	Significant
STOM	STOM	1.19416	5.14083e-12	5.50915e-10	Up	Significant
FCGR2A	FCGR2A	-1.18961	2.52823e-72	3.05771e-69	Down	Significant
CA4	CA4	1.17719	0.000321782	0.00151009	Up	Significant
HSPA4	HSPA4	-1.16576	9.82251e-05	0.000577081	Down	Significant
MCTP2	MCTP2	1.1647	0.000277944	0.00133621	Up	Significant
PSTPIP2	PSTPIP2	1.15615	9.998e-06	9.30143e-05	Up	Significant
EIF1AY	EIF1AY	-1.13577	8.15959e-05	0.000495546	Down	Significant
RPL27	RPL27	-1.13136	3.53514e-05	0.000250867	Down	Significant
KRT10	KRT10	-1.12351	3.0749e-15	5.42335e-13	Down	Significant
NFS1	NFS1	1.11829	8.44699e-09	3.23585e-07	Up	Significant
OLFM4	OLFM4	1.11368	0.00868005	0.0225139	Up	Significant
RPL35	RPL35	-1.11301	1.04067e-10	8.39074e-09	Down	Significant
TPPP3	TPPP3	-1.11204	4.05022e-05	0.000281059	Down	Significant
RAP1GAP	RAP1GAP	1.10591	0.000271769	0.0013095	Up	Significant
SELENBP1	SELENBP1	1.10182	4.65191e-08	1.30884e-06	Up	Significant
TMEM158	TMEM158	1.09796	4.4723e-05	0.000305589	Up	Significant
CIITA	CIITA	1.09622	6.54059e-11	5.48244e-09	Up	Significant
SLAMF7	SLAMF7	1.08819	0.000181036	0.000943044	Up	Significant
PHGDH	PHGDH	1.08721	7.90594e-07	1.20165e-05	Up	Significant
RPS27A	RPS27A	-1.08505	1.1116e-10	8.87815e-09	Down	Significant
YOD1	YOD1	1.08493	7.04025e-07	1.10171e-05	Up	Significant
CD5	CD5	1.08308	7.12233e-14	1.02199e-11	Up	Significant
RPL37	RPL37	-1.07742	7.0537e-10	4.45647e-08	Down	Significant
ARAF	ARAF	1.06816	2.37039e-16	5.01692e-14	Up	Significant
SPTA1	SPTA1	1.0617	2.13976e-07	4.31315e-06	Up	Significant
SPN	SPN	1.06151	2.20774e-13	2.78966e-11	Up	Significant
HBQ1	HBQ1	1.05996	3.35221e-07	6.11634e-06	Up	Significant
KIAA1370	KIAA1370	-1.05896	6.94927e-92	1.96108e-88	Down	Significant
MDH1	MDH1	-1.05471	0.00147505	0.00524917	Down	Significant
FMNL3	FMNL3	1.05391	1.52849e-13	2.02191e-11	Up	Significant
NDUFC1	NDUFC1	1.05304	2.16268e-13	2.77413e-11	Up	Significant
MYL4	MYL4	1.05037	7.89032e-07	1.20143e-05	Up	Significant
GP9	GP9	1.04728	6.49913e-09	2.65805e-07	Up	Significant
ZNF683	ZNF683	-1.04515	1.09858e-08	4.04372e-07	Down	Significant
TMCC2	TMCC2	1.04312	9.09549e-07	1.32992e-05	Up	Significant
ARPC5	ARPC5	-1.04261	2.54795e-07	4.90248e-06	Down	Significant
LILRA2	LILRA2	-1.0393	4.45241e-75	6.28235e-72	Down	Significant
ELL2	ELL2	1.03805	7.22185e-12	7.45612e-10	Up	Significant
CLIC2	CLIC2	1.03741	7.70965e-05	0.000473787	Up	Significant
HMBS	HMBS	1.03349	1.92074e-06	2.45875e-05	Up	Significant
ALAS2	ALAS2	1.0235	5.69527e-11	4.87032e-09	Up	Significant
SLC25A37	SLC25A37	1.01816	4.04836e-11	3.68531e-09	Up	Significant
ENDOD1	ENDOD1	1.01423	1.93185e-06	2.46311e-05	Up	Significant
NBPF3	NBPF3	1.01419	6.3467e-10	4.13317e-08	Up	Significant
COMMD6	COMMD6	-1.01249	2.70436e-07	5.11052e-06	Down	Significant
BCAS2	BCAS2	-1.01007	8.52869e-06	8.24245e-05	Down	Significant
COPS3	COPS3	1.00448	1.20623e-10	9.54389e-09	Up	Significant
PLSCR1	PLSCR1	1.00138	0.000347932	0.00161491	Up	Significant
RPL36	RPL36	-1.00067	1.15782e-08	4.20692e-07	Down	Significant
LILRA6	LILRA6	-1.0006	9.64146e-92	2.04062e-88	Down	Significant

## Sheet: degsCluster3_Cluster1
	gene	log2FC	pvalue	tt_pval_adj	Direction	Legend
MMP8	MMP8	14.5782	5.85221e-10	6.07167e-09	Up	Significant
OLAH	OLAH	8.17219	2.50862e-11	3.47235e-10	Up	Significant
SERPINB10	SERPINB10	7.0292	0.00190398	0.0045139	Up	Significant
OLFM4	OLFM4	6.9341	2.16143e-10	2.47614e-09	Up	Significant
CEACAM1	CEACAM1	6.68296	3.33474e-24	1.28327e-21	Up	Significant
RETN	RETN	6.24153	1.5412e-24	6.21325e-22	Up	Significant
LTF	LTF	5.96428	1.50798e-11	2.19735e-10	Up	Significant
ROPN1L	ROPN1L	5.88251	1.35051e-13	3.16714e-12	Up	Significant
LCN2	LCN2	5.71184	6.60752e-13	1.32872e-11	Up	Significant
CD163	CD163	5.29203	7.82585e-15	2.47606e-13	Up	Significant
CRISP3	CRISP3	5.20685	1.22762e-09	1.18913e-08	Up	Significant
TCN1	TCN1	5.17218	9.45448e-13	1.8109e-11	Up	Significant
IL1R2	IL1R2	4.70074	2.41001e-22	5.25921e-20	Up	Significant
PGLYRP1	PGLYRP1	4.64615	4.34942e-16	1.71266e-14	Up	Significant
IL18R1	IL18R1	4.6371	1.10591e-11	1.65126e-10	Up	Significant
GPR84	GPR84	4.51921	2.25999e-31	9.56652e-28	Up	Significant
MPO	MPO	4.1857	2.28501e-07	1.35819e-06	Up	Significant
PFKFB2	PFKFB2	3.96944	9.79564e-20	9.84994e-18	Up	Significant
ANKRD22	ANKRD22	3.78051	1.34139e-22	3.34006e-20	Up	Significant
MMP9	MMP9	3.72236	1.70603e-21	3.07303e-19	Up	Significant
CLEC4D	CLEC4D	3.71023	8.45913e-26	6.49083e-23	Up	Significant
VNN1	VNN1	3.70995	4.64488e-17	2.22167e-15	Up	Significant
CLEC5A	CLEC5A	3.52078	1.42527e-17	7.83526e-16	Up	Significant
HP	HP	3.34561	1.42778e-20	1.91866e-18	Up	Significant
BMX	BMX	3.26692	9.69252e-13	1.8523e-11	Up	Significant
GYG1	GYG1	3.15329	3.98967e-25	2.41261e-22	Up	Significant
PFKFB3	PFKFB3	3.02605	6.92477e-28	1.1725e-24	Up	Significant
CKAP4	CKAP4	2.99112	8.04419e-21	1.15427e-18	Up	Significant
THBS1	THBS1	2.97051	7.1069e-09	5.91031e-08	Up	Significant
ZDHHC19	ZDHHC19	2.96772	1.98847e-08	1.50576e-07	Up	Significant
MS4A3	MS4A3	2.96528	1.56875e-05	6.10904e-05	Up	Significant
TXN	TXN	2.89899	8.01725e-13	1.57116e-11	Up	Significant
SORT1	SORT1	2.86932	6.09633e-28	1.1725e-24	Up	Significant
KCNE1	KCNE1	2.85052	1.0334e-15	3.88834e-14	Up	Significant
CTSG	CTSG	2.82603	0.000355032	0.00100795	Up	Significant
TUBB2A	TUBB2A	2.81714	3.27245e-06	1.48869e-05	Up	Significant
ARG1	ARG1	2.81655	2.36639e-21	3.92821e-19	Up	Significant
STOM	STOM	2.67998	4.05368e-19	3.43185e-17	Up	Significant
SERPINB1	SERPINB1	2.64675	1.15151e-17	6.49914e-16	Up	Significant
IL18RAP	IL18RAP	2.58301	2.68646e-20	3.20332e-18	Up	Significant
CA4	CA4	2.52794	5.36643e-19	4.49824e-17	Up	Significant
STXBP2	STXBP2	2.48174	6.83466e-19	5.40769e-17	Up	Significant
RNASE2	RNASE2	2.4233	3.41629e-08	2.4469e-07	Up	Significant
MS4A4A	MS4A4A	2.3987	1.45001e-08	1.13454e-07	Up	Significant
RPL15	RPL15	-2.32842	3.63547e-17	1.78941e-15	Down	Significant
RHAG	RHAG	2.29041	1.09559e-09	1.07852e-08	Up	Significant
CLEC1B	CLEC1B	2.28435	2.18371e-09	2.01606e-08	Up	Significant
IRAK3	IRAK3	2.28051	2.83161e-23	7.99081e-21	Up	Significant
SLC7A5	SLC7A5	2.26825	2.8333e-08	2.073e-07	Up	Significant
ALPL	ALPL	2.2629	2.09568e-14	5.97375e-13	Up	Significant
FKBP5	FKBP5	2.25786	2.63641e-21	4.29228e-19	Up	Significant
SOCS3	SOCS3	2.24377	2.92192e-21	4.66735e-19	Up	Significant
FPR2	FPR2	2.23467	2.38214e-26	2.2408e-23	Up	Significant
GADD45A	GADD45A	2.22918	9.20033e-26	6.49083e-23	Up	Significant
ANXA3	ANXA3	2.21109	4.84472e-12	7.8871e-11	Up	Significant
GCLM	GCLM	2.20204	1.34783e-19	1.28619e-17	Up	Significant
SLC26A8	SLC26A8	2.19745	2.10448e-21	3.63602e-19	Up	Significant
CLEC4E	CLEC4E	2.18292	3.95076e-14	1.05511e-12	Up	Significant
RNASE3	RNASE3	2.11535	4.31761e-08	3.0209e-07	Up	Significant
FES	FES	2.08937	5.89627e-19	4.79979e-17	Up	Significant
GRB10	GRB10	2.08274	5.77984e-13	1.18194e-11	Up	Significant
ERMAP	ERMAP	2.06999	7.4858e-09	6.20106e-08	Up	Significant
ABCA13	ABCA13	2.00768	0.000145425	0.000452635	Up	Significant
FOLR3	FOLR3	2.00011	2.39961e-10	2.70508e-09	Up	Significant
VSIG4	VSIG4	1.99642	9.17103e-07	4.82848e-06	Up	Significant
BATF	BATF	1.99623	6.35822e-18	3.81764e-16	Up	Significant
DHRS9	DHRS9	1.99559	4.29358e-09	3.7435e-08	Up	Significant
DYSF	DYSF	1.98387	1.8338e-27	2.21784e-24	Up	Significant
SAMSN1	SAMSN1	1.96999	3.20385e-17	1.60496e-15	Up	Significant
DAAM2	DAAM2	1.96861	8.64211e-12	1.3159e-10	Up	Significant
LIN7A	LIN7A	1.95374	8.95823e-20	9.24883e-18	Up	Significant
UGCG	UGCG	1.89056	2.62072e-16	1.07184e-14	Up	Significant
DHCR7	DHCR7	1.88692	8.41862e-13	1.64221e-11	Up	Significant
HGF	HGF	1.86543	3.29647e-06	1.49801e-05	Up	Significant
ITGAM	ITGAM	1.83634	5.09915e-24	1.79873e-21	Up	Significant
OAT	OAT	1.82787	1.82463e-12	3.30777e-11	Up	Significant
BCL2A1	BCL2A1	1.82758	4.08958e-11	5.46094e-10	Up	Significant
TMCC2	TMCC2	1.81415	1.09584e-10	1.33104e-09	Up	Significant
TLR5	TLR5	1.81365	1.07225e-20	1.48815e-18	Up	Significant
ST6GALNAC3	ST6GALNAC3	1.81202	2.63409e-11	3.62103e-10	Up	Significant
FPR1	FPR1	1.80992	2.02529e-13	4.58451e-12	Up	Significant
CISD2	CISD2	1.80737	2.16249e-05	8.15486e-05	Up	Significant
MMRN1	MMRN1	1.80545	8.43815e-08	5.53349e-07	Up	Significant
MCTP2	MCTP2	1.792	2.313e-16	9.55213e-15	Up	Significant
IFITM3	IFITM3	1.77743	1.92932e-10	2.23442e-09	Up	Significant
FCGR1A	FCGR1A	1.7734	6.39604e-11	8.21683e-10	Up	Significant
CLIC2	CLIC2	1.76386	1.0953e-07	6.94072e-07	Up	Significant
FCER1A	FCER1A	-1.76179	5.51041e-19	4.57364e-17	Down	Significant
ETS2	ETS2	1.75157	1.71312e-26	1.81291e-23	Up	Significant
HK3	HK3	1.75041	1.39548e-24	5.97806e-22	Up	Significant
ENTPD7	ENTPD7	1.74575	4.78849e-14	1.25509e-12	Up	Significant
CD3G	CD3G	-1.73249	4.32979e-21	6.54572e-19	Down	Significant
HBZ	HBZ	1.70697	1.41776e-06	7.06458e-06	Up	Significant
CCNA1	CCNA1	1.70335	5.34058e-07	2.93784e-06	Up	Significant
UPP1	UPP1	1.69934	2.07896e-11	2.93341e-10	Up	Significant
FFAR2	FFAR2	1.6971	1.20804e-17	6.77301e-16	Up	Significant
PPP1R3D	PPP1R3D	1.69013	8.69704e-17	3.87522e-15	Up	Significant
SPTA1	SPTA1	1.6901	4.63902e-06	2.04126e-05	Up	Significant
BAZ1A	BAZ1A	1.68402	1.39366e-18	1.02493e-16	Up	Significant
PLSCR1	PLSCR1	1.68083	3.18797e-18	2.12515e-16	Up	Significant
CST7	CST7	1.68049	8.74943e-12	1.32985e-10	Up	Significant
CASP5	CASP5	1.67876	1.12048e-08	8.97442e-08	Up	Significant
CTSD	CTSD	1.67387	1.73893e-09	1.63758e-08	Up	Significant
CEBPD	CEBPD	1.67214	3.77745e-20	4.3216e-18	Up	Significant
ATP8B4	ATP8B4	1.66865	9.67961e-10	9.60698e-09	Up	Significant
YOD1	YOD1	1.6657	7.43728e-09	6.1669e-08	Up	Significant
C3AR1	C3AR1	1.66555	2.8511e-15	9.58977e-14	Up	Significant
KCNJ2	KCNJ2	1.65821	7.36418e-14	1.85551e-12	Up	Significant
AGTRAP	AGTRAP	1.64854	1.59509e-18	1.15419e-16	Up	Significant
NSUN7	NSUN7	1.64056	1.00502e-15	3.79842e-14	Up	Significant
SMPDL3A	SMPDL3A	1.63442	1.59581e-10	1.87095e-09	Up	Significant
PRG2	PRG2	1.62624	5.41786e-08	3.69304e-07	Up	Significant
SIGLEC9	SIGLEC9	1.62353	9.18244e-24	2.98995e-21	Up	Significant
GNA15	GNA15	1.61872	2.29317e-21	3.8828e-19	Up	Significant
RNF24	RNF24	1.6184	5.19186e-11	6.8252e-10	Up	Significant
CD79B	CD79B	-1.60929	6.0772e-13	1.2338e-11	Down	Significant
C1QC	C1QC	1.60563	1.19102e-08	9.48559e-08	Up	Significant
BST1	BST1	1.59488	1.3055e-24	5.97806e-22	Up	Significant
MTX1	MTX1	1.59089	9.17801e-20	9.36157e-18	Up	Significant
KIF1B	KIF1B	1.58799	3.8401e-19	3.28387e-17	Up	Significant
CAMP	CAMP	1.56724	1.60454e-06	7.89768e-06	Up	Significant
CLC	CLC	-1.56211	6.36721e-13	1.28345e-11	Down	Significant
EGR1	EGR1	1.55326	3.97141e-10	4.28305e-09	Up	Significant
PSTPIP2	PSTPIP2	1.54664	2.04404e-12	3.64312e-11	Up	Significant
S100A12	S100A12	1.53988	5.63022e-09	4.80984e-08	Up	Significant
CPD	CPD	1.53613	3.28499e-15	1.09924e-13	Up	Significant
TRIB1	TRIB1	1.52465	3.93189e-22	7.92557e-20	Up	Significant
SLC1A3	SLC1A3	1.52438	8.81684e-17	3.90803e-15	Up	Significant
TNFAIP6	TNFAIP6	1.52149	7.55592e-10	7.66089e-09	Up	Significant
GYPA	GYPA	1.5214	6.48639e-09	5.42626e-08	Up	Significant
PROK2	PROK2	1.51701	7.06266e-17	3.2853e-15	Up	Significant
FGFBP2	FGFBP2	-1.49924	1.10831e-21	2.18208e-19	Down	Significant
XK	XK	1.49509	0.00113124	0.00284017	Up	Significant
MAPK14	MAPK14	1.47401	1.14136e-18	8.62747e-17	Up	Significant
S100P	S100P	1.46881	4.40553e-12	7.29104e-11	Up	Significant
DUSP1	DUSP1	1.4678	4.11506e-17	2.00695e-15	Up	Significant
B4GALT7	B4GALT7	-1.46604	3.34636e-06	1.51824e-05	Down	Significant
F5	F5	1.46453	2.39741e-13	5.29933e-12	Up	Significant
TSPO	TSPO	1.44949	2.3829e-13	5.29074e-12	Up	Significant
ADM	ADM	1.44656	1.53609e-23	4.48433e-21	Up	Significant
CD63	CD63	1.44468	2.72625e-22	5.77011e-20	Up	Significant
CPEB4	CPEB4	1.44389	6.15263e-20	6.76469e-18	Up	Significant
CEACAM4	CEACAM4	1.44139	1.43606e-17	7.84366e-16	Up	Significant
ZNF438	ZNF438	1.4364	1.42272e-22	3.44136e-20	Up	Significant
IL1B	IL1B	1.4345	3.99473e-16	1.59525e-14	Up	Significant
BIN1	BIN1	-1.43449	4.45023e-15	1.4603e-13	Down	Significant
WDFY3	WDFY3	1.42887	1.59122e-19	1.46427e-17	Up	Significant
CD247	CD247	-1.4262	1.12843e-18	8.60655e-17	Down	Significant
B4GALT5	B4GALT5	1.42491	2.16561e-20	2.82062e-18	Up	Significant
CSF3R	CSF3R	1.42256	8.85815e-14	2.19921e-12	Up	Significant
KLRB1	KLRB1	-1.41994	1.12362e-18	8.60655e-17	Down	Significant
CCR1	CCR1	1.4129	2.6509e-13	5.82924e-12	Up	Significant
NEXN	NEXN	1.40996	2.07334e-09	1.92466e-08	Up	Significant
OCIAD2	OCIAD2	-1.40382	2.68026e-17	1.37522e-15	Down	Significant
HLA-DRA	HLA-DRA	-1.39909	5.41093e-12	8.70892e-11	Down	Significant
WSB1	WSB1	1.39852	1.30179e-10	1.56104e-09	Up	Significant
HVCN1	HVCN1	-1.39745	1.68973e-16	7.08182e-15	Down	Significant
BCAT1	BCAT1	1.39217	1.55396e-08	1.20696e-07	Up	Significant
SLC22A4	SLC22A4	1.3908	1.08895e-24	5.42297e-22	Up	Significant
RHD	RHD	1.3881	1.58661e-09	1.51094e-08	Up	Significant
TBC1D8	TBC1D8	1.38283	1.57655e-21	2.90153e-19	Up	Significant
LCK	LCK	-1.38187	1.90169e-15	6.68036e-14	Down	Significant
BPGM	BPGM	1.37768	1.00555e-05	4.08885e-05	Up	Significant
CTSA	CTSA	1.37744	1.93815e-13	4.39902e-12	Up	Significant
TSPAN7	TSPAN7	1.37275	9.26247e-06	3.80476e-05	Up	Significant
SIPA1L2	SIPA1L2	1.37105	1.01494e-13	2.48912e-12	Up	Significant
HLA-DPA1	HLA-DPA1	-1.36985	3.0607e-20	3.54957e-18	Down	Significant
GNB2	GNB2	1.35913	1.93282e-21	3.40902e-19	Up	Significant
SLC2A1	SLC2A1	1.35702	7.56646e-05	0.000251647	Up	Significant
CR1	CR1	1.35487	8.83637e-19	6.86318e-17	Up	Significant
SLCO4C1	SLCO4C1	1.35374	2.3497e-12	4.16163e-11	Up	Significant
SPTLC2	SPTLC2	1.34771	6.26314e-12	9.87407e-11	Up	Significant
MED12	MED12	1.3444	7.0937e-18	4.1705e-16	Up	Significant
NFIL3	NFIL3	1.34429	5.10681e-11	6.7343e-10	Up	Significant
FBXO6	FBXO6	1.34274	1.12064e-06	5.72019e-06	Up	Significant
KLRF1	KLRF1	-1.34159	1.34125e-08	1.05432e-07	Down	Significant
LDLR	LDLR	1.34099	1.47473e-11	2.15259e-10	Up	Significant
RPLP1	RPLP1	-1.33684	1.81991e-06	8.84971e-06	Down	Significant
TLR8	TLR8	1.33609	4.25472e-16	1.6832e-14	Up	Significant
ARHGEF12	ARHGEF12	1.32948	4.72174e-10	5.0093e-09	Up	Significant
HCK	HCK	1.32661	2.41053e-20	3.00111e-18	Up	Significant
FAM20A	FAM20A	1.31957	9.62175e-07	5.01279e-06	Up	Significant
PELI1	PELI1	1.31838	3.69896e-06	1.66218e-05	Up	Significant
NFKBIA	NFKBIA	1.31422	4.56908e-08	3.17324e-07	Up	Significant
LY96	LY96	1.31076	3.29088e-07	1.89657e-06	Up	Significant
SPI1	SPI1	1.30125	3.09133e-18	2.07708e-16	Up	Significant
FLT3	FLT3	1.29643	0.000147082	0.000456953	Up	Significant
GPR18	GPR18	-1.29541	2.33798e-34	1.97934e-30	Down	Significant
JUNB	JUNB	1.2902	2.42274e-22	5.25921e-20	Up	Significant
LIMK2	LIMK2	1.28618	6.53413e-20	6.93623e-18	Up	Significant
AQP9	AQP9	1.28565	2.45757e-12	4.32552e-11	Up	Significant
DENND2D	DENND2D	-1.28378	2.78309e-12	4.85807e-11	Down	Significant
ITGA2B	ITGA2B	1.27686	2.63472e-11	3.62103e-10	Up	Significant
C5AR1	C5AR1	1.27627	1.55099e-15	5.54038e-14	Up	Significant
CD3D	CD3D	-1.27004	5.37949e-18	3.34873e-16	Down	Significant
CCDC66	CCDC66	-1.26499	5.99586e-15	1.93394e-13	Down	Significant
NELL2	NELL2	-1.26169	3.1397e-21	4.92236e-19	Down	Significant
STEAP4	STEAP4	1.26035	3.64464e-13	7.85128e-12	Up	Significant
FGL2	FGL2	-1.25976	1.08056e-05	4.37408e-05	Down	Significant
CDA	CDA	1.25514	1.09192e-17	6.24608e-16	Up	Significant
TCL1A	TCL1A	-1.25457	5.93253e-12	9.47638e-11	Down	Significant
GAPDH	GAPDH	1.25416	1.19557e-06	6.05704e-06	Up	Significant
TXNIP	TXNIP	-1.25036	4.72417e-05	0.000164452	Down	Significant
PHTF1	PHTF1	1.24335	1.1903e-15	4.38134e-14	Up	Significant
IL32	IL32	-1.24217	4.18596e-11	5.57207e-10	Down	Significant
TIFA	TIFA	1.2416	1.17427e-05	4.71603e-05	Up	Significant
NARF	NARF	1.23484	1.81802e-15	6.41308e-14	Up	Significant
SMOX	SMOX	1.23446	1.63917e-08	1.26271e-07	Up	Significant
PIM3	PIM3	1.23189	4.83869e-20	5.46191e-18	Up	Significant
CD14	CD14	1.23035	3.54363e-11	4.77712e-10	Up	Significant
RPS4Y1	RPS4Y1	-1.2297	0.00492579	0.0105459	Down	Significant
QSOX1	QSOX1	1.2293	2.73825e-19	2.41479e-17	Up	Significant
CD24	CD24	1.22689	8.54636e-05	0.000280875	Up	Significant
HMOX1	HMOX1	1.22626	2.20842e-10	2.52655e-09	Up	Significant
MICAL1	MICAL1	1.22429	6.50455e-08	4.36006e-07	Up	Significant
ATP2C2	ATP2C2	1.22301	7.69279e-12	1.18198e-10	Up	Significant
SEC23B	SEC23B	1.21964	1.06546e-09	1.05131e-08	Up	Significant
SEMA4A	SEMA4A	1.21841	6.9967e-18	4.14224e-16	Up	Significant
ASPH	ASPH	1.21594	1.63024e-06	8.00558e-06	Up	Significant
SUMF2	SUMF2	-1.21436	1.50835e-15	5.43393e-14	Down	Significant
FOS	FOS	1.21219	1.69643e-08	1.30445e-07	Up	Significant
NCF4	NCF4	1.21117	5.20404e-21	7.72937e-19	Up	Significant
S100A8	S100A8	1.21088	8.16957e-10	8.22162e-09	Up	Significant
ARG2	ARG2	1.21061	0.000141194	0.000440761	Up	Significant
PYGL	PYGL	1.21032	6.01129e-07	3.27067e-06	Up	Significant
MARCKS	MARCKS	1.20412	1.57785e-15	5.61264e-14	Up	Significant
ATP9A	ATP9A	1.20162	1.97314e-11	2.80103e-10	Up	Significant
MOSPD3	MOSPD3	1.20138	4.89291e-13	1.0128e-11	Up	Significant
TRAFD1	TRAFD1	1.20082	1.01179e-07	6.48925e-07	Up	Significant
UBE2O	UBE2O	1.2008	1.77607e-07	1.07787e-06	Up	Significant
SOX6	SOX6	1.20065	1.97775e-07	1.18918e-06	Up	Significant
GDF15	GDF15	1.19778	4.84284e-05	0.000168376	Up	Significant
S100A11	S100A11	1.19423	3.82563e-14	1.02493e-12	Up	Significant
PAQR9	PAQR9	1.19384	1.79325e-06	8.73514e-06	Up	Significant
CD5	CD5	-1.19291	7.72083e-09	6.37081e-08	Down	Significant
CYB5R1	CYB5R1	1.19117	3.11626e-14	8.48303e-13	Up	Significant
CD72	CD72	-1.18884	4.78328e-08	3.30304e-07	Down	Significant
NFE2	NFE2	1.18775	5.1086e-14	1.32667e-12	Up	Significant
TGFA	TGFA	1.18671	2.80092e-14	7.74922e-13	Up	Significant
ID3	ID3	-1.1866	1.26096e-19	1.22705e-17	Down	Significant
PGS1	PGS1	1.18617	9.24781e-13	1.78749e-11	Up	Significant
ACSL1	ACSL1	1.18465	7.07874e-12	1.09359e-10	Up	Significant
SRPK1	SRPK1	1.1827	3.7426e-12	6.36241e-11	Up	Significant
APH1B	APH1B	1.17999	2.3727e-17	1.23235e-15	Up	Significant
PROS1	PROS1	1.17849	7.75045e-08	5.11421e-07	Up	Significant
ITM2A	ITM2A	-1.17622	1.04075e-12	1.97113e-11	Down	Significant
RAB31	RAB31	1.17607	7.22857e-17	3.3441e-15	Up	Significant
BASP1	BASP1	1.17141	2.61541e-15	8.92826e-14	Up	Significant
RIT1	RIT1	1.16683	5.36003e-10	5.60914e-09	Up	Significant
EXOSC4	EXOSC4	1.16502	9.89634e-16	3.77398e-14	Up	Significant
ARL4C	ARL4C	-1.16428	4.04814e-18	2.61615e-16	Down	Significant
LAMP3	LAMP3	1.16312	0.000457811	0.00126702	Up	Significant
GZMK	GZMK	-1.16311	1.35045e-23	4.08319e-21	Down	Significant
NOG	NOG	-1.15975	2.49654e-20	3.06314e-18	Down	Significant
LETMD1	LETMD1	-1.15631	1.36722e-20	1.86692e-18	Down	Significant
TMEM45A	TMEM45A	1.15572	6.33128e-07	3.42715e-06	Up	Significant
OSCAR	OSCAR	1.15536	3.54925e-24	1.30643e-21	Up	Significant
GCLC	GCLC	1.15446	1.31538e-05	5.19644e-05	Up	Significant
TIMP1	TIMP1	1.15413	1.6105e-16	6.78335e-15	Up	Significant
MAL	MAL	-1.1531	2.58496e-15	8.86002e-14	Down	Significant
SLC25A5	SLC25A5	-1.1507	2.29204e-06	1.08647e-05	Down	Significant
HEMGN	HEMGN	1.14991	0.00248228	0.00572615	Up	Significant
QPCT	QPCT	1.14793	1.61336e-09	1.52953e-08	Up	Significant
TRIM25	TRIM25	1.14598	1.11929e-15	4.15611e-14	Up	Significant
FNBP1L	FNBP1L	1.1432	1.75739e-06	8.58018e-06	Up	Significant
OPLAH	OPLAH	1.14049	7.11249e-13	1.42015e-11	Up	Significant
SHKBP1	SHKBP1	1.13997	6.4949e-11	8.33118e-10	Up	Significant
GABARAPL2	GABARAPL2	1.13592	2.55189e-09	2.32554e-08	Up	Significant
SLC39A8	SLC39A8	1.13535	1.05595e-07	6.72464e-07	Up	Significant
CEBPB	CEBPB	1.13486	1.67077e-12	3.05501e-11	Up	Significant
FHDC1	FHDC1	1.13466	1.04673e-07	6.67794e-07	Up	Significant
HLX	HLX	1.13003	2.14922e-13	4.83917e-12	Up	Significant
SERPING1	SERPING1	1.12692	0.000204566	0.000616317	Up	Significant
KBTBD7	KBTBD7	1.12558	4.28873e-07	2.41734e-06	Up	Significant
FLVCR2	FLVCR2	1.12538	1.18384e-11	1.75262e-10	Up	Significant
YIPF6	YIPF6	1.12207	2.80679e-07	1.64104e-06	Up	Significant
OASL	OASL	1.12119	0.0224214	0.0401565	Up	Significant
GTPBP8	GTPBP8	-1.12108	5.88155e-09	4.99932e-08	Down	Significant
NEDD4	NEDD4	1.12087	1.67482e-07	1.02524e-06	Up	Significant
GDE1	GDE1	1.12034	1.56167e-14	4.59065e-13	Up	Significant
ECHDC3	ECHDC3	1.11745	3.04544e-16	1.23362e-14	Up	Significant
RPS3	RPS3	-1.11591	3.50149e-08	2.49946e-07	Down	Significant
ALAS2	ALAS2	1.11482	8.75234e-07	4.61666e-06	Up	Significant
RWDD2B	RWDD2B	1.11042	0.00713447	0.0147139	Up	Significant
PRSS33	PRSS33	-1.10697	1.35221e-07	8.39898e-07	Down	Significant
MKI67	MKI67	1.10531	2.34493e-05	8.7493e-05	Up	Significant
PRKCD	PRKCD	1.10455	1.11416e-13	2.695e-12	Up	Significant
IDI1	IDI1	1.10173	3.5725e-07	2.04356e-06	Up	Significant
CD3E	CD3E	-1.09697	3.239e-05	0.000117537	Down	Significant
GRAMD1A	GRAMD1A	1.09681	5.46985e-10	5.70995e-09	Up	Significant
WFDC1	WFDC1	1.09656	2.32405e-06	1.10041e-05	Up	Significant
CDKN2D	CDKN2D	1.09254	2.05803e-22	4.709e-20	Up	Significant
SAMD3	SAMD3	-1.09108	2.84825e-19	2.46086e-17	Down	Significant
YIPF1	YIPF1	1.08969	4.10724e-12	6.85835e-11	Up	Significant
PLP2	PLP2	1.08836	4.52619e-17	2.1772e-15	Up	Significant
ALPK1	ALPK1	1.08752	2.21456e-15	7.73027e-14	Up	Significant
SIRPA	SIRPA	1.08436	7.11493e-24	2.4094e-21	Up	Significant
MYL9	MYL9	1.08388	9.29222e-09	7.56422e-08	Up	Significant
CLIC3	CLIC3	-1.08037	5.5634e-08	3.78008e-07	Down	Significant
ADAM8	ADAM8	1.07702	4.49184e-08	3.12473e-07	Up	Significant
TMEM158	TMEM158	1.07647	0.000283041	0.000826285	Up	Significant
OLR1	OLR1	1.07548	0.000290695	0.000845422	Up	Significant
ELP2	ELP2	-1.07369	1.17431e-13	2.8084e-12	Down	Significant
SERPINB2	SERPINB2	1.07286	1.59307e-06	7.84579e-06	Up	Significant
MLKL	MLKL	1.07	2.11488e-14	5.98814e-13	Up	Significant
MKNK1	MKNK1	1.06952	1.14938e-16	4.99009e-15	Up	Significant
TFPI	TFPI	1.06845	2.59434e-09	2.36169e-08	Up	Significant
CYBB	CYBB	1.06495	2.43323e-12	4.29161e-11	Up	Significant
COL9A2	COL9A2	1.06484	1.45948e-07	9.01235e-07	Up	Significant
P2RY10	P2RY10	-1.06452	6.4154e-31	1.81043e-27	Down	Significant
CTNNAL1	CTNNAL1	1.06238	3.8382e-08	2.71237e-07	Up	Significant
GNLY	GNLY	-1.06029	8.72757e-11	1.0914e-09	Down	Significant
FGD4	FGD4	1.06003	1.39339e-16	5.92787e-15	Up	Significant
LILRA3	LILRA3	1.05994	2.04495e-10	2.35545e-09	Up	Significant
HLA-DOB	HLA-DOB	-1.0563	7.68641e-13	1.51515e-11	Down	Significant
RALB	RALB	1.05598	1.40435e-18	1.02493e-16	Up	Significant
CXCL10	CXCL10	1.05454	0.00681884	0.0141352	Up	Significant
TNFAIP8L3	TNFAIP8L3	1.0545	6.94807e-12	1.07931e-10	Up	Significant
G6PD	G6PD	1.05296	8.43822e-19	6.61463e-17	Up	Significant
G0S2	G0S2	1.05286	1.19564e-10	1.44192e-09	Up	Significant
ICAM1	ICAM1	1.04841	6.07519e-09	5.11766e-08	Up	Significant
OSM	OSM	1.04627	1.68007e-22	3.95097e-20	Up	Significant
GRINA	GRINA	1.0459	1.90716e-19	1.73613e-17	Up	Significant
ZBTB5	ZBTB5	-1.04313	6.78003e-11	8.64454e-10	Down	Significant
GAS7	GAS7	1.04162	3.51794e-17	1.74169e-15	Up	Significant
SNX11	SNX11	1.03664	1.28389e-05	5.0839e-05	Up	Significant
HMBS	HMBS	1.03651	9.28646e-07	4.8741e-06	Up	Significant
TMEM185B	TMEM185B	1.03535	1.19461e-18	8.95008e-17	Up	Significant
LPCAT2	LPCAT2	1.03377	1.3546e-13	3.16798e-12	Up	Significant
MED10	MED10	-1.03275	1.00908e-11	1.51201e-10	Down	Significant
VAMP3	VAMP3	1.03273	1.05608e-16	4.65667e-15	Up	Significant
ATP6V1C1	ATP6V1C1	1.03193	3.04296e-10	3.36314e-09	Up	Significant
ENTPD1	ENTPD1	1.03105	1.12962e-17	6.41835e-16	Up	Significant
NOD2	NOD2	1.02875	3.47022e-08	2.47923e-07	Up	Significant
MAFF	MAFF	1.02774	6.67268e-05	0.000224527	Up	Significant
YPEL4	YPEL4	1.02743	4.05446e-07	2.29753e-06	Up	Significant
FAIM3	FAIM3	-1.02727	2.00149e-19	1.80262e-17	Down	Significant
MCTP1	MCTP1	1.02656	1.66481e-13	3.84041e-12	Up	Significant
PLAGL2	PLAGL2	1.02514	2.50093e-15	8.61371e-14	Up	Significant
SLAMF6	SLAMF6	-1.02467	5.69923e-26	4.82497e-23	Down	Significant
TBCEL	TBCEL	1.02443	2.07068e-06	9.89857e-06	Up	Significant
BATF2	BATF2	1.02349	8.16841e-06	3.40491e-05	Up	Significant
CDC25B	CDC25B	-1.02065	7.11929e-11	9.02274e-10	Down	Significant
BIRC3	BIRC3	-1.02025	1.2419e-16	5.36427e-15	Down	Significant
ITPKC	ITPKC	1.01965	4.00985e-13	8.5295e-12	Up	Significant
MAN1A1	MAN1A1	1.01711	7.61698e-08	5.03006e-07	Up	Significant
LMNB1	LMNB1	1.01585	1.42668e-15	5.20617e-14	Up	Significant
IL7R	IL7R	-1.0155	4.06508e-13	8.6253e-12	Down	Significant
GCA	GCA	1.01282	2.2693e-10	2.58572e-09	Up	Significant
PNOC	PNOC	-1.01279	6.91324e-13	1.38691e-11	Down	Significant
PDE2A	PDE2A	1.01096	4.31787e-09	3.76081e-08	Up	Significant
COL17A1	COL17A1	1.00992	2.18365e-09	2.01606e-08	Up	Significant
SIGLEC5	SIGLEC5	1.00978	5.8265e-19	4.78904e-17	Up	Significant
RRAS	RRAS	1.00977	6.24039e-07	3.38444e-06	Up	Significant
EOMES	EOMES	-1.0097	7.49009e-17	3.44626e-15	Down	Significant
PPIL3	PPIL3	-1.00767	2.02852e-08	1.53146e-07	Down	Significant
KLRD1	KLRD1	-1.00731	9.30412e-14	2.30318e-12	Down	Significant
CNIH4	CNIH4	1.00299	2.78737e-05	0.000102421	Up	Significant

## Sheet: degsCluster2_Cluster3
	gene	log2FC	pvalue	tt_pval_adj	Direction	Legend
MMP8	MMP8	-14.3262	1.3004e-09	3.21905e-08	Down	Significant
ROPN1L	ROPN1L	-9.12365	3.28154e-23	1.8521e-20	Down	Significant
OLAH	OLAH	-8.56799	4.66612e-12	2.20689e-10	Down	Significant
SERPINB10	SERPINB10	-6.7662	0.00280977	0.00850162	Down	Significant
CEACAM1	CEACAM1	-6.21876	1.35769e-21	4.59767e-19	Down	Significant
LCN2	LCN2	-6.07153	1.24407e-13	8.9257e-12	Down	Significant
OLFM4	OLFM4	-5.82042	1.40421e-07	1.67202e-06	Down	Significant
RETN	RETN	-5.64613	8.68765e-20	2.22878e-17	Down	Significant
LTF	LTF	-5.5142	2.34174e-10	7.10581e-09	Down	Significant
CD163	CD163	-5.4471	1.53915e-10	4.91714e-09	Down	Significant
CKAP4	CKAP4	-5.42153	2.52835e-38	4.281e-35	Down	Significant
CRISP3	CRISP3	-5.07085	3.94208e-09	8.1984e-08	Down	Significant
TCN1	TCN1	-4.8724	1.56778e-09	3.76002e-08	Down	Significant
IL18R1	IL18R1	-4.80394	3.50883e-12	1.75774e-10	Down	Significant
SLC4A1	SLC4A1	-4.31824	7.48804e-17	1.17396e-14	Down	Significant
PGLYRP1	PGLYRP1	-4.30311	1.9525e-13	1.33305e-11	Down	Significant
CLEC4D	CLEC4D	-3.93749	3.9093e-20	1.06762e-17	Down	Significant
MPO	MPO	-3.8241	5.2562e-06	3.95941e-05	Down	Significant
SPG21	SPG21	-3.67736	1.65269e-20	4.82473e-18	Down	Significant
MT1F	MT1F	-3.61392	7.12723e-15	6.5586e-13	Down	Significant
VNN1	VNN1	-3.42915	2.69588e-13	1.76925e-11	Down	Significant
DUT	DUT	3.30643	3.91232e-19	8.71623e-17	Up	Significant
GYG1	GYG1	-3.28577	1.60125e-24	1.12968e-21	Down	Significant
HP	HP	-3.20359	7.75149e-15	7.05523e-13	Down	Significant
KCNE1	KCNE1	-3.12078	3.01222e-16	3.98461e-14	Down	Significant
TKT	TKT	-3.10692	4.12483e-26	3.49208e-23	Down	Significant
CLEC5A	CLEC5A	-3.09359	1.87947e-13	1.29362e-11	Down	Significant
RNASE2	RNASE2	-3.06036	2.42795e-10	7.34109e-09	Down	Significant
PFKFB2	PFKFB2	-3.05949	5.66927e-13	3.33306e-11	Down	Significant
METTL1	METTL1	-2.95019	4.21572e-17	6.99809e-15	Down	Significant
ZDHHC19	ZDHHC19	-2.91105	3.40003e-08	5.18642e-07	Down	Significant
TXNIP	TXNIP	2.84468	2.13589e-11	8.7355e-10	Up	Significant
FZD2	FZD2	-2.7987	3.01125e-20	8.49774e-18	Down	Significant
MNT	MNT	-2.79832	2.15913e-25	1.66174e-22	Down	Significant
CTSG	CTSG	-2.78834	0.000756536	0.00277386	Down	Significant
TRIM38	TRIM38	-2.76841	4.12959e-16	5.14134e-14	Down	Significant
TXN	TXN	-2.72489	6.75444e-12	3.05792e-10	Down	Significant
IL18RAP	IL18RAP	-2.70916	7.83358e-15	7.05523e-13	Down	Significant
FKBP5	FKBP5	-2.67965	5.24758e-23	2.61329e-20	Down	Significant
MS4A4A	MS4A4A	-2.67572	1.70316e-09	4.01641e-08	Down	Significant
PFKFB3	PFKFB3	-2.6455	8.17515e-23	3.64267e-20	Down	Significant
DUS3L	DUS3L	2.63751	2.00454e-14	1.68024e-12	Up	Significant
PATZ1	PATZ1	-2.49854	1.27531e-10	4.15262e-09	Down	Significant
FOLR3	FOLR3	-2.45894	3.11428e-10	9.08321e-09	Down	Significant
B4GALT7	B4GALT7	2.45776	5.32137e-13	3.17259e-11	Up	Significant
CAMP	CAMP	-2.45415	6.00342e-09	1.1875e-07	Down	Significant
SERPINB1	SERPINB1	-2.43981	4.15676e-14	3.25844e-12	Down	Significant
CCNA1	CCNA1	-2.43324	4.44462e-11	1.67236e-09	Down	Significant
ISL2	ISL2	-2.39043	1.30304e-21	4.59646e-19	Down	Significant
PRSS33	PRSS33	2.35824	3.2487e-23	1.8521e-20	Up	Significant
STXBP2	STXBP2	-2.33287	9.74428e-18	1.91849e-15	Down	Significant
IL1R2	IL1R2	-2.30696	0.000849298	0.00307403	Down	Significant
GPR84	GPR84	-2.30387	4.42992e-05	0.00024706	Down	Significant
TUBB2A	TUBB2A	-2.27889	0.000143707	0.000679677	Down	Significant
CD5	CD5	2.276	3.56483e-22	1.43714e-19	Up	Significant
ZAP70	ZAP70	-2.26076	8.71205e-15	7.68294e-13	Down	Significant
RPL15	RPL15	2.25976	1.72233e-15	1.84573e-13	Up	Significant
CETN3	CETN3	-2.23675	2.61782e-10	7.72317e-09	Down	Significant
MS4A3	MS4A3	-2.19549	0.00198114	0.00629829	Down	Significant
NCF4	NCF4	-2.14588	1.06982e-36	1.29388e-33	Down	Significant
EIF1AY	EIF1AY	-2.12952	1.18966e-05	7.93536e-05	Down	Significant
SORT1	SORT1	-2.12571	7.2561e-16	8.41509e-14	Down	Significant
ACTL8	ACTL8	-2.10935	1.7569e-19	4.24968e-17	Down	Significant
OSCAR	OSCAR	-2.09885	5.98809e-41	1.26738e-37	Down	Significant
ST6GALNAC3	ST6GALNAC3	-2.09435	6.62907e-13	3.8178e-11	Down	Significant
ITGAM	ITGAM	-2.09055	4.59694e-13	2.79984e-11	Down	Significant
BMX	BMX	-2.0672	4.01605e-05	0.000227272	Down	Significant
FCER1A	FCER1A	2.0634	2.00912e-12	1.04995e-10	Up	Significant
SLC26A8	SLC26A8	-2.06125	1.28704e-15	1.41508e-13	Down	Significant
ALPL	ALPL	-2.05772	3.37371e-10	9.61677e-09	Down	Significant
THBS1	THBS1	-2.03357	0.000170574	0.000783548	Down	Significant
MMP9	MMP9	-2.00503	8.29219e-05	0.000420621	Down	Significant
DHCR7	DHCR7	-1.96138	6.58469e-13	3.8178e-11	Down	Significant
FES	FES	-1.9596	3.49219e-16	4.47953e-14	Down	Significant
S100A8	S100A8	-1.94124	0.000453864	0.00181933	Down	Significant
ITGA2B	ITGA2B	-1.93964	2.61656e-15	2.66889e-13	Down	Significant
BATF	BATF	-1.92526	4.09288e-09	8.47196e-08	Down	Significant
GRB10	GRB10	-1.92496	2.70202e-11	1.05416e-09	Down	Significant
IL1B	IL1B	-1.91928	7.32964e-23	3.44738e-20	Down	Significant
CSF3R	CSF3R	-1.9156	1.11527e-11	4.842e-10	Down	Significant
ARG1	ARG1	-1.9035	8.46378e-07	8.06918e-06	Down	Significant
NSUN7	NSUN7	-1.89459	1.51963e-17	2.79679e-15	Down	Significant
IRAK3	IRAK3	-1.89054	1.47545e-08	2.54402e-07	Down	Significant
NDC80	NDC80	-1.88239	1.19636e-13	8.65677e-12	Down	Significant
VSIG4	VSIG4	-1.86801	5.20981e-06	3.93806e-05	Down	Significant
F5	F5	-1.8588	1.60913e-11	6.744e-10	Down	Significant
RNASE3	RNASE3	-1.85831	9.43104e-06	6.44937e-05	Down	Significant
LIN7A	LIN7A	-1.85318	1.03079e-14	8.90474e-13	Down	Significant
GCLM	GCLM	-1.82115	1.35521e-14	1.15891e-12	Down	Significant
CD3E	CD3E	1.82077	7.85427e-12	3.51822e-10	Up	Significant
C1QC	C1QC	-1.81977	6.62019e-09	1.29139e-07	Down	Significant
GNA15	GNA15	-1.81738	4.99084e-15	4.74747e-13	Down	Significant
ARG2	ARG2	-1.80722	6.35012e-08	8.61541e-07	Down	Significant
CLEC1B	CLEC1B	-1.8057	4.04145e-05	0.000228404	Down	Significant
FCGR2A	FCGR2A	-1.80451	1.82219e-41	5.14223e-38	Down	Significant
LY96	LY96	-1.79903	5.28705e-07	5.3413e-06	Down	Significant
ZBTB5	ZBTB5	1.79804	4.61901e-23	2.44403e-20	Up	Significant
IFNGR2	IFNGR2	-1.78435	1.41544e-35	1.49789e-32	Down	Significant
HLA-DRA	HLA-DRA	1.7756	1.37039e-16	1.96639e-14	Up	Significant
KBTBD7	KBTBD7	-1.76405	5.83741e-08	8.03569e-07	Down	Significant
WSB1	WSB1	-1.76228	2.19578e-13	1.46374e-11	Down	Significant
GNB2	GNB2	-1.75856	1.51246e-17	2.79679e-15	Down	Significant
ATP8B4	ATP8B4	-1.75434	6.46321e-09	1.26955e-07	Down	Significant
BAZ1A	BAZ1A	-1.75054	1.09855e-17	2.11371e-15	Down	Significant
UPP1	UPP1	-1.73893	3.30937e-11	1.2735e-09	Down	Significant
AGTRAP	AGTRAP	-1.73757	2.60666e-16	3.55935e-14	Down	Significant
ERMAP	ERMAP	-1.73541	8.84596e-05	0.000444979	Down	Significant
GDF15	GDF15	-1.72925	1.37276e-08	2.38151e-07	Down	Significant
N4BP1	N4BP1	-1.72282	4.73446e-15	4.55477e-13	Down	Significant
ABCA13	ABCA13	-1.71612	0.00189867	0.00607028	Down	Significant
MTX1	MTX1	-1.71248	8.0506e-09	1.51657e-07	Down	Significant
LILRA6	LILRA6	-1.70986	6.64486e-47	5.62554e-43	Down	Significant
TSPO	TSPO	-1.70484	4.73575e-13	2.86378e-11	Down	Significant
CSTA	CSTA	-1.70459	1.07018e-09	2.72077e-08	Down	Significant
DHRS9	DHRS9	-1.69051	6.56347e-06	4.73712e-05	Down	Significant
CEACAM4	CEACAM4	-1.67791	5.41385e-12	2.51833e-10	Down	Significant
CEBPD	CEBPD	-1.67766	8.42584e-17	1.29697e-14	Down	Significant
DAAM2	DAAM2	-1.67255	1.17644e-08	2.07063e-07	Down	Significant
CCDC66	CCDC66	1.66021	1.70868e-21	5.56372e-19	Up	Significant
IL10RB	IL10RB	-1.64321	4.47865e-15	4.35819e-13	Down	Significant
SIGLEC9	SIGLEC9	-1.6356	6.3504e-12	2.92188e-10	Down	Significant
CTSA	CTSA	-1.63058	2.22541e-16	3.08858e-14	Down	Significant
HK3	HK3	-1.62734	4.90215e-10	1.35626e-08	Down	Significant
ITGAD	ITGAD	-1.62424	5.24566e-22	2.01863e-19	Down	Significant
SOCS3	SOCS3	-1.62023	1.2396e-10	4.08343e-09	Down	Significant
MLKL	MLKL	-1.61933	1.04039e-16	1.56186e-14	Down	Significant
CD72	CD72	1.61774	5.91664e-06	4.34811e-05	Up	Significant
ZNF266	ZNF266	1.61437	4.65379e-16	5.65442e-14	Up	Significant
ETS2	ETS2	-1.61398	4.20928e-09	8.62851e-08	Down	Significant
CIITA	CIITA	1.59602	5.81078e-15	5.40594e-13	Up	Significant
CD63	CD63	-1.59258	4.90933e-14	3.74436e-12	Down	Significant
KCNJ2	KCNJ2	-1.58752	4.68597e-08	6.73538e-07	Down	Significant
ZNF438	ZNF438	-1.58738	3.88541e-17	6.57878e-15	Down	Significant
PPP1R3D	PPP1R3D	-1.57351	2.97063e-15	2.99397e-13	Down	Significant
S100P	S100P	-1.57247	3.54029e-07	3.76534e-06	Down	Significant
RNF24	RNF24	-1.56736	1.49224e-07	1.75951e-06	Down	Significant
BCL2A1	BCL2A1	-1.56643	3.81799e-07	3.99051e-06	Down	Significant
P2RX1	P2RX1	-1.5655	2.2063e-16	3.08858e-14	Down	Significant
CDA	CDA	-1.56379	9.78241e-12	4.29108e-10	Down	Significant
HLA-DOB	HLA-DOB	1.55896	3.37835e-17	5.83697e-15	Up	Significant
TLR5	TLR5	-1.55311	3.42123e-09	7.25918e-08	Down	Significant
HLA-DPA1	HLA-DPA1	1.54413	1.11509e-10	3.70816e-09	Up	Significant
SUMF2	SUMF2	1.54065	4.09199e-18	8.44946e-16	Up	Significant
HGF	HGF	-1.53506	0.00011069	0.000541364	Down	Significant
CTSD	CTSD	-1.5343	3.65521e-08	5.49645e-07	Down	Significant
TRIB1	TRIB1	-1.53269	4.07146e-16	5.14134e-14	Down	Significant
RABEP1	RABEP1	1.53143	1.51275e-19	3.76676e-17	Up	Significant
GPX1	GPX1	1.52598	6.4349e-06	4.66555e-05	Up	Significant
CISD2	CISD2	-1.52464	0.000474627	0.00188382	Down	Significant
FMNL3	FMNL3	1.52028	5.19153e-20	1.37348e-17	Up	Significant
SULT1B1	SULT1B1	-1.50513	6.02971e-13	3.52052e-11	Down	Significant
FPR1	FPR1	-1.50481	7.23306e-09	1.39171e-07	Down	Significant
LIMK2	LIMK2	-1.50028	4.14852e-14	3.25844e-12	Down	Significant
LILRA2	LILRA2	-1.50014	2.6676e-32	2.50933e-29	Down	Significant
RPLP1	RPLP1	1.49629	0.000152059	0.000712413	Up	Significant
FERMT3	FERMT3	-1.49141	8.64859e-15	7.68294e-13	Down	Significant
DYSF	DYSF	-1.49114	1.32061e-10	4.26729e-09	Down	Significant
CASP5	CASP5	-1.48667	6.44784e-05	0.000340015	Down	Significant
STOM	STOM	-1.48582	5.2003e-08	7.31325e-07	Down	Significant
ADAM22	ADAM22	-1.47931	3.09063e-19	7.07169e-17	Down	Significant
KIF1B	KIF1B	-1.47777	1.08682e-12	5.97469e-11	Down	Significant
CD79B	CD79B	1.47666	5.97591e-10	1.62676e-08	Up	Significant
PELI1	PELI1	-1.46787	3.97356e-06	3.13515e-05	Down	Significant
CPD	CPD	-1.46786	5.60031e-08	7.79738e-07	Down	Significant
ANXA9	ANXA9	-1.45825	1.47974e-20	4.47411e-18	Down	Significant
CD300LF	CD300LF	-1.45582	9.30133e-12	4.14448e-10	Down	Significant
GYPA	GYPA	-1.45575	0.00370085	0.0106969	Down	Significant
ANXA3	ANXA3	-1.45172	0.000447972	0.00180168	Down	Significant
KLRF1	KLRF1	1.44382	2.42568e-09	5.40415e-08	Up	Significant
SLCO4C1	SLCO4C1	-1.43597	8.51643e-11	3.01674e-09	Down	Significant
NME3	NME3	1.43317	7.97469e-22	2.93538e-19	Up	Significant
PIP5K1C	PIP5K1C	-1.42916	1.0198e-15	1.136e-13	Down	Significant
NEXN	NEXN	-1.41862	1.74253e-08	2.92703e-07	Down	Significant
CLEC4E	CLEC4E	-1.41657	4.3848e-05	0.000245017	Down	Significant
MARCKSL1	MARCKSL1	1.41432	3.63221e-24	2.36541e-21	Up	Significant
ENTPD7	ENTPD7	-1.41183	2.62379e-09	5.7972e-08	Down	Significant
TIMP1	TIMP1	-1.4091	2.61818e-10	7.72317e-09	Down	Significant
LDLR	LDLR	-1.4021	8.58443e-07	8.14751e-06	Down	Significant
IFNAR2	IFNAR2	-1.39697	2.5292e-37	3.5687e-34	Down	Significant
UGCG	UGCG	-1.39569	2.90539e-08	4.61483e-07	Down	Significant
SMPDL3A	SMPDL3A	-1.39218	1.23296e-06	1.11878e-05	Down	Significant
DENND2D	DENND2D	1.38285	4.12242e-12	1.99431e-10	Up	Significant
APH1B	APH1B	-1.37824	1.51572e-13	1.06934e-11	Down	Significant
CR1	CR1	-1.37217	2.41914e-09	5.40381e-08	Down	Significant
FBXO6	FBXO6	-1.3705	6.74695e-05	0.000353245	Down	Significant
VAMP3	VAMP3	-1.36607	3.05857e-13	1.96165e-11	Down	Significant
DNASE1L1	DNASE1L1	-1.36245	0.000156589	0.0007296	Down	Significant
NFS1	NFS1	1.36058	1.29759e-08	2.25573e-07	Up	Significant
PRAM1	PRAM1	-1.35758	1.28766e-07	1.5529e-06	Down	Significant
SLC39A8	SLC39A8	-1.35497	5.21217e-09	1.04565e-07	Down	Significant
SLC7A5	SLC7A5	-1.35393	0.00133727	0.00450511	Down	Significant
CA4	CA4	-1.35076	0.00032505	0.00136096	Down	Significant
RFESD	RFESD	-1.34985	8.67514e-08	1.12817e-06	Down	Significant
OAT	OAT	-1.3466	2.84626e-05	0.000169217	Down	Significant
BCAT1	BCAT1	-1.3416	8.00746e-08	1.0494e-06	Down	Significant
FLVCR2	FLVCR2	-1.3362	8.60659e-11	3.0298e-09	Down	Significant
PYGL	PYGL	-1.33593	0.000132681	0.000636418	Down	Significant
HOXB2	HOXB2	1.32986	3.81088e-13	2.35496e-11	Up	Significant
OR10J1	OR10J1	-1.32975	1.08676e-09	2.74642e-08	Down	Significant
AP4E1	AP4E1	-1.32917	2.63542e-17	4.64822e-15	Down	Significant
ADM	ADM	-1.32911	6.8469e-16	8.05082e-14	Down	Significant
FGFBP2	FGFBP2	1.32865	2.38803e-08	3.85087e-07	Up	Significant
GRAMD1A	GRAMD1A	-1.32496	1.17139e-09	2.92536e-08	Down	Significant
PRR13	PRR13	-1.32106	1.44088e-09	3.49528e-08	Down	Significant
CST7	CST7	-1.3128	6.99943e-06	5.00483e-05	Down	Significant
ZFP36	ZFP36	-1.31166	3.05199e-07	3.30411e-06	Down	Significant
TCEA3	TCEA3	1.31029	3.89492e-14	3.1108e-12	Up	Significant
HVCN1	HVCN1	1.3091	2.41411e-11	9.64048e-10	Up	Significant
PLP2	PLP2	-1.30506	9.57382e-12	4.22626e-10	Down	Significant
C3AR1	C3AR1	-1.30169	0.000365946	0.00150833	Down	Significant
GAPDH	GAPDH	-1.2995	9.70532e-07	9.08907e-06	Down	Significant
TFPI	TFPI	-1.2993	3.17916e-11	1.22898e-09	Down	Significant
IDI1	IDI1	-1.29582	3.54235e-08	5.37447e-07	Down	Significant
C5AR1	C5AR1	-1.29456	1.97559e-07	2.23302e-06	Down	Significant
DUSP1	DUSP1	-1.29091	5.22088e-10	1.43974e-08	Down	Significant
LRRC14	LRRC14	1.28904	1.72989e-10	5.40653e-09	Up	Significant
NDST2	NDST2	-1.28789	1.67941e-11	6.96954e-10	Down	Significant
CD14	CD14	-1.28067	1.81083e-08	3.02974e-07	Down	Significant
GCLC	GCLC	-1.27879	3.63225e-05	0.000208762	Down	Significant
GADD45A	GADD45A	-1.27464	5.8349e-08	8.03569e-07	Down	Significant
GABRA6	GABRA6	-1.26646	7.79917e-19	1.69302e-16	Down	Significant
IL12RB1	IL12RB1	1.26433	9.34632e-15	8.15731e-13	Up	Significant
SLC12A9	SLC12A9	-1.26407	8.77512e-14	6.46002e-12	Down	Significant
ACAA1	ACAA1	-1.26291	2.50754e-11	9.96659e-10	Down	Significant
HMOX1	HMOX1	-1.26047	2.44357e-05	0.000147977	Down	Significant
MNDA	MNDA	-1.25913	1.1565e-05	7.73373e-05	Down	Significant
GABARAPL2	GABARAPL2	-1.25607	0.000240236	0.00105325	Down	Significant
CDC123	CDC123	-1.25076	3.33198e-09	7.12336e-08	Down	Significant
USP44	USP44	-1.24659	5.53608e-12	2.56112e-10	Down	Significant
TP53I3	TP53I3	-1.24469	1.23856e-05	8.21758e-05	Down	Significant
CD24	CD24	-1.24288	0.000871028	0.00313568	Down	Significant
FPR2	FPR2	-1.24265	5.23894e-06	3.95481e-05	Down	Significant
TRIM65	TRIM65	1.24082	2.82923e-14	2.32547e-12	Up	Significant
ZBTB25	ZBTB25	1.24052	4.68608e-17	7.48535e-15	Up	Significant
HCK	HCK	-1.24047	2.83644e-13	1.84718e-11	Down	Significant
ID3	ID3	1.24022	3.9571e-15	3.94127e-13	Up	Significant
ISCA1	ISCA1	-1.23698	3.37521e-07	3.61245e-06	Down	Significant
SEC23B	SEC23B	-1.23217	9.65389e-10	2.49938e-08	Down	Significant
TYMS	TYMS	-1.23021	2.88287e-12	1.47026e-10	Down	Significant
PGS1	PGS1	-1.2286	1.4354e-08	2.48001e-07	Down	Significant
CETP	CETP	-1.2271	1.55328e-09	3.73581e-08	Down	Significant
S100A11	S100A11	-1.22161	1.4207e-11	5.98391e-10	Down	Significant
MAPK14	MAPK14	-1.21943	5.84694e-09	1.15925e-07	Down	Significant
NOG	NOG	1.21662	1.06701e-10	3.58465e-09	Up	Significant
FIG4	FIG4	-1.21361	3.00138e-09	6.51531e-08	Down	Significant
NEDD4	NEDD4	-1.21184	2.93078e-08	4.62452e-07	Down	Significant
SPTLC2	SPTLC2	-1.20956	9.85477e-09	1.79344e-07	Down	Significant
TALDO1	TALDO1	-1.20882	2.51595e-05	0.00015171	Down	Significant
STX3	STX3	-1.20641	9.54453e-10	2.48628e-08	Down	Significant
LMNB1	LMNB1	-1.20386	6.79101e-14	5.04322e-12	Down	Significant
PRICKLE1	PRICKLE1	1.20346	1.86541e-07	2.13413e-06	Up	Significant
HPSE	HPSE	-1.20266	4.01136e-12	1.95173e-10	Down	Significant
TBC1D14	TBC1D14	-1.20125	4.57908e-17	7.45509e-15	Down	Significant
EXOSC4	EXOSC4	-1.19778	4.95467e-13	2.97491e-11	Down	Significant
CD247	CD247	1.1975	6.43678e-09	1.2673e-07	Up	Significant
ATP6V1C1	ATP6V1C1	-1.19745	7.04887e-09	1.35936e-07	Down	Significant
CEBPB	CEBPB	-1.19063	1.53865e-08	2.63689e-07	Down	Significant
RHD	RHD	-1.18914	2.45903e-05	0.000148807	Down	Significant
YIPF1	YIPF1	-1.18818	1.39776e-05	9.08868e-05	Down	Significant
WBP4	WBP4	-1.18777	1.15416e-08	2.0399e-07	Down	Significant
HIP1	HIP1	-1.18589	2.9955e-16	3.98461e-14	Down	Significant
HBEGF	HBEGF	-1.18553	4.67662e-14	3.5993e-12	Down	Significant
WFDC1	WFDC1	-1.1842	7.52062e-07	7.25166e-06	Down	Significant
CD3G	CD3G	1.1834	1.72951e-08	2.91141e-07	Up	Significant
ECHDC3	ECHDC3	-1.18128	4.61629e-12	2.19559e-10	Down	Significant
NBPF3	NBPF3	1.1807	6.47826e-11	2.37424e-09	Up	Significant
MOSPD3	MOSPD3	-1.17768	4.33462e-08	6.34894e-07	Down	Significant
ASPH	ASPH	-1.1748	0.00030737	0.00129763	Down	Significant
EGR1	EGR1	-1.17312	1.44283e-06	1.2926e-05	Down	Significant
TFRC	TFRC	-1.17221	5.51238e-07	5.54908e-06	Down	Significant
ADAM8	ADAM8	-1.1711	0.000369891	0.00151941	Down	Significant
IGF2BP2	IGF2BP2	-1.17046	0.00014166	0.000672251	Down	Significant
LCK	LCK	1.16787	2.14198e-08	3.53022e-07	Up	Significant
DLK2	DLK2	1.1647	3.89049e-08	5.80326e-07	Up	Significant
HSPA4	HSPA4	-1.16381	0.000121524	0.000588232	Down	Significant
IFITM3	IFITM3	-1.16275	0.000138829	0.000659925	Down	Significant
CNIH4	CNIH4	-1.16212	4.58277e-06	3.52067e-05	Down	Significant
BST1	BST1	-1.16096	1.12365e-07	1.37469e-06	Down	Significant
CD79A	CD79A	1.15837	0.000455997	0.00182614	Up	Significant
IGFBP7	IGFBP7	-1.1583	2.0863e-15	2.18057e-13	Down	Significant
WIPI1	WIPI1	-1.15822	4.67528e-16	5.65442e-14	Down	Significant
ELP3	ELP3	1.15444	2.54133e-06	2.13653e-05	Up	Significant
ICOS	ICOS	1.15069	9.26339e-09	1.70487e-07	Up	Significant
ELP2	ELP2	1.14923	5.47722e-13	3.24267e-11	Up	Significant
TERF2IP	TERF2IP	-1.14765	3.28956e-06	2.65992e-05	Down	Significant
MED10	MED10	1.1402	1.60975e-12	8.57114e-11	Up	Significant
TYROBP	TYROBP	-1.13953	0.00247132	0.0076275	Down	Significant
LPXN	LPXN	1.13917	3.62136e-08	5.46472e-07	Up	Significant
CREG1	CREG1	-1.13917	0.00464876	0.0129718	Down	Significant
PPM1M	PPM1M	-1.13492	2.09617e-08	3.46606e-07	Down	Significant
PSMD1	PSMD1	-1.13477	5.90605e-11	2.18343e-09	Down	Significant
CYB5R1	CYB5R1	-1.13018	9.02553e-13	5.02698e-11	Down	Significant
RGS19	RGS19	-1.12693	1.91813e-10	5.94832e-09	Down	Significant
TIFA	TIFA	-1.12641	0.000250172	0.00109004	Down	Significant
NFKBIA	NFKBIA	-1.12556	2.01638e-05	0.000124694	Down	Significant
ARL4C	ARL4C	1.12351	1.58499e-10	5.04457e-09	Up	Significant
ARPC5	ARPC5	-1.11949	9.7514e-08	1.22205e-06	Down	Significant
CDCA5	CDCA5	-1.11878	8.96865e-05	0.000450347	Down	Significant
RAC2	RAC2	-1.11866	2.60178e-08	4.16383e-07	Down	Significant
NFIL3	NFIL3	-1.11639	1.32634e-07	1.59048e-06	Down	Significant
ITM2A	ITM2A	1.11581	5.79324e-08	8.01399e-07	Up	Significant
ITPKC	ITPKC	-1.11554	1.24617e-12	6.78065e-11	Down	Significant
RAB32	RAB32	-1.11318	2.1838e-11	8.84595e-10	Down	Significant
GORASP2	GORASP2	1.11176	2.19837e-14	1.82465e-12	Up	Significant
STEAP4	STEAP4	-1.11095	3.1649e-08	4.89837e-07	Down	Significant
TBCEL	TBCEL	-1.10998	2.19765e-05	0.000134626	Down	Significant
DNAJB1	DNAJB1	-1.10946	4.68031e-06	3.58385e-05	Down	Significant
LACTB	LACTB	-1.10786	1.42641e-06	1.27924e-05	Down	Significant
SH3GLB1	SH3GLB1	-1.10694	3.79161e-13	2.35496e-11	Down	Significant
PIM3	PIM3	-1.10685	1.66921e-09	3.95629e-08	Down	Significant
PLOD2	PLOD2	-1.10609	7.2046e-13	4.09079e-11	Down	Significant
COPS2	COPS2	-1.10609	1.06349e-08	1.91565e-07	Down	Significant
SAMSN1	SAMSN1	-1.1038	1.07966e-05	7.24855e-05	Down	Significant
NOD2	NOD2	-1.10093	1.77105e-07	2.03443e-06	Down	Significant
S100A12	S100A12	-1.0984	0.00103504	0.00361746	Down	Significant
GRK6	GRK6	-1.09707	1.61264e-10	5.11333e-09	Down	Significant
IL32	IL32	1.09612	5.14925e-07	5.22079e-06	Up	Significant
RIT1	RIT1	-1.09237	7.67213e-09	1.45633e-07	Down	Significant
MKNK1	MKNK1	-1.08952	4.475e-09	9.15105e-08	Down	Significant
COL9A2	COL9A2	-1.08918	9.01412e-08	1.16155e-06	Down	Significant
G6PD	G6PD	-1.08667	6.10918e-08	8.31516e-07	Down	Significant
THOC5	THOC5	-1.08601	0.000299841	0.00127113	Down	Significant
PRKCD	PRKCD	-1.08292	3.71995e-10	1.04628e-08	Down	Significant
ATP9A	ATP9A	-1.08274	9.87177e-09	1.79344e-07	Down	Significant
PDGFC	PDGFC	-1.08137	3.93008e-05	0.000223453	Down	Significant
SHKBP1	SHKBP1	-1.08032	5.10365e-09	1.02631e-07	Down	Significant
GZMM	GZMM	1.07971	1.68086e-10	5.30977e-09	Up	Significant
TMEM156	TMEM156	1.07844	3.14146e-22	1.32978e-19	Up	Significant
PROS1	PROS1	-1.07721	0.00010915	0.000535015	Down	Significant
PSMD12	PSMD12	-1.07613	4.84427e-05	0.000265619	Down	Significant
GNS	GNS	-1.07495	3.53948e-08	5.37447e-07	Down	Significant
SLC15A3	SLC15A3	-1.07248	1.35788e-09	3.3225e-08	Down	Significant
TCN2	TCN2	-1.07115	6.53711e-09	1.28109e-07	Down	Significant
FLT3	FLT3	-1.06836	0.00167348	0.00545541	Down	Significant
TRAFD1	TRAFD1	-1.06688	1.44794e-05	9.33605e-05	Down	Significant
TBC1D8	TBC1D8	-1.06443	2.57579e-07	2.83203e-06	Down	Significant
HMG20B	HMG20B	1.06293	7.32267e-07	7.12571e-06	Up	Significant
UGP2	UGP2	-1.06193	4.14368e-06	3.23919e-05	Down	Significant
TTLL12	TTLL12	-1.05984	3.55863e-07	3.77536e-06	Down	Significant
MED12	MED12	-1.05899	2.32566e-13	1.53821e-11	Down	Significant
ANGEL2	ANGEL2	1.05835	8.65229e-13	4.85101e-11	Up	Significant
MKI67	MKI67	-1.0577	4.53535e-05	0.000251779	Down	Significant
UBE2C	UBE2C	-1.05728	7.30419e-07	7.11591e-06	Down	Significant
CTNNAL1	CTNNAL1	-1.05326	5.84668e-06	4.30792e-05	Down	Significant
RENBP	RENBP	-1.05302	2.24739e-09	5.08727e-08	Down	Significant
CDADC1	CDADC1	-1.05212	1.46015e-09	3.5319e-08	Down	Significant
TNIP1	TNIP1	-1.0506	2.35791e-08	3.81684e-07	Down	Significant
TLR6	TLR6	-1.05047	4.9357e-09	9.99657e-08	Down	Significant
MMRN1	MMRN1	-1.04968	0.0094976	0.0236351	Down	Significant
COPS3	COPS3	1.04967	8.93414e-11	3.08908e-09	Up	Significant
ASPM	ASPM	-1.04885	1.68229e-06	1.48049e-05	Down	Significant
SERPINI1	SERPINI1	-1.04876	0.00059308	0.00226172	Down	Significant
CCR1	CCR1	-1.03897	0.000384053	0.00156618	Down	Significant
PFKFB4	PFKFB4	-1.03188	5.1709e-16	6.16575e-14	Down	Significant
IFT52	IFT52	-1.03089	7.24611e-13	4.09079e-11	Down	Significant
MARCKS	MARCKS	-1.03078	8.72881e-07	8.266e-06	Down	Significant
SNRPA1	SNRPA1	1.02996	0.000149161	0.000700387	Up	Significant
SPN	SPN	1.02977	3.46257e-13	2.20407e-11	Up	Significant
BCAS2	BCAS2	-1.02879	8.87436e-06	6.11811e-05	Down	Significant
FCGR1A	FCGR1A	-1.02834	0.00628762	0.0167657	Down	Significant
PYCARD	PYCARD	-1.02821	1.66111e-07	1.93972e-06	Down	Significant
NARF	NARF	-1.02734	1.26469e-10	4.13391e-09	Down	Significant
SAFB	SAFB	1.02727	1.46403e-06	1.30606e-05	Up	Significant
ASPHD2	ASPHD2	-1.02725	1.01112e-09	2.58961e-08	Down	Significant
BNIP2	BNIP2	-1.02607	2.84526e-10	8.36388e-09	Down	Significant
FHDC1	FHDC1	-1.02417	0.000553382	0.00214217	Down	Significant
FOS	FOS	-1.02283	0.000915293	0.00327094	Down	Significant
RPS19	RPS19	1.02234	4.40007e-08	6.42259e-07	Up	Significant
SLAMF6	SLAMF6	1.02217	1.01743e-10	3.43169e-09	Up	Significant
UBL5	UBL5	-1.0211	5.72794e-06	4.25375e-05	Down	Significant
TMEM45A	TMEM45A	-1.01989	1.45683e-05	9.38624e-05	Down	Significant
TOR1B	TOR1B	-1.01929	1.69618e-07	1.97251e-06	Down	Significant
TCL1A	TCL1A	1.01863	4.80128e-07	4.90321e-06	Up	Significant
HPGD	HPGD	-1.01675	4.05997e-11	1.54133e-09	Down	Significant
ABTB1	ABTB1	-1.01458	3.39817e-06	2.73469e-05	Down	Significant
MICAL1	MICAL1	-1.01367	3.30332e-06	2.66596e-05	Down	Significant
OLR1	OLR1	-1.01359	0.00126009	0.00427401	Down	Significant
ENPP2	ENPP2	-1.01312	2.15e-07	2.41725e-06	Down	Significant
SLC1A3	SLC1A3	-1.00917	3.93441e-07	4.10712e-06	Down	Significant
CHCHD7	CHCHD7	-1.00827	3.67775e-06	2.93181e-05	Down	Significant
KIAA1370	KIAA1370	-1.00801	8.1588e-45	3.45362e-41	Down	Significant
BASP1	BASP1	-1.00725	0.000150229	0.000705009	Down	Significant
NFX1	NFX1	1.00713	2.13094e-10	6.53643e-09	Up	Significant
GRN	GRN	-1.00646	1.94917e-09	4.5187e-08	Down	Significant
BIRC3	BIRC3	1.0057	2.50584e-10	7.52287e-09	Up	Significant
PHTF1	PHTF1	-1.00521	1.40649e-07	1.67238e-06	Down	Significant
MGST1	MGST1	-1.0052	1.38883e-08	2.40446e-07	Down	Significant
STK3	STK3	-1.00427	1.6599e-13	1.16138e-11	Down	Significant
FGL2	FGL2	1.0041	0.00266944	0.00814396	Up	Significant
TPM4	TPM4	-1.00392	1.33229e-12	7.18418e-11	Down	Significant
RNF126	RNF126	1.0025	4.25253e-06	3.31509e-05	Up	Significant
ANKS1A	ANKS1A	-1.00215	2.9083e-13	1.87952e-11	Down	Significant
TREML2	TREML2	-1.00197	2.03925e-09	4.69009e-08	Down	Significant
