# Supplementary material for: The molecular landscape of sepsis severity in infants: enhanced coagulation, innate immunity, and T cell repression
Source: Front Immunol. 2024 May 16;15:1281111. doi: 10.3389/fimmu.2024.1281111 (PMC11137207; doi:10.3389/fimmu.2024.1281111)
Supplement: Supplementary file 5 [file Table_4.xlsx]

## Sheet: Bacteremia
	ID	Description	GeneRatio	BgRatio	pvalue	p.adjust	qvalue	geneID	Count
GO:0042119	GO:0042119	neutrophil activation	47/161	498/18670	8.88866e-36	3.0097e-32	2.30825e-32	RETN/CEACAM1/GPR84/MMP8/CLEC4D/MMP9/STXBP2/OLFM4/VNN1/GYG1/FPR1/PGLYRP1/HP/LCN2/TCN1/CKAP4/CLEC5A/IL18RAP/FPR2/SERPINB1/HK3/ANXA3/ARG1/CTSD/TNFAIP6/S100A8/MPO/SIGLEC9/C3AR1/BST1/ITGAM/MAPK14/ATP8B4/SERPINB10/S100A12/TYROBP/CR1/PRKCD/SLCO4C1/ADAM8/RNASE2/SIGLEC5/GCA/C5AR1/PYGL/S100P/CAB39	47
GO:0043312	GO:0043312	neutrophil degranulation	46/161	485/18670	4.39973e-35	6.5643e-32	5.0344e-32	RETN/CEACAM1/GPR84/MMP8/CLEC4D/MMP9/STXBP2/OLFM4/VNN1/GYG1/FPR1/PGLYRP1/HP/LCN2/TCN1/CKAP4/CLEC5A/FPR2/SERPINB1/HK3/ANXA3/ARG1/CTSD/TNFAIP6/S100A8/MPO/SIGLEC9/C3AR1/BST1/ITGAM/MAPK14/ATP8B4/SERPINB10/S100A12/TYROBP/CR1/PRKCD/SLCO4C1/ADAM8/RNASE2/SIGLEC5/GCA/C5AR1/PYGL/S100P/CAB39	46
GO:0002283	GO:0002283	neutrophil activation involved in immune response	46/161	488/18670	5.81598e-35	6.5643e-32	5.0344e-32	RETN/CEACAM1/GPR84/MMP8/CLEC4D/MMP9/STXBP2/OLFM4/VNN1/GYG1/FPR1/PGLYRP1/HP/LCN2/TCN1/CKAP4/CLEC5A/FPR2/SERPINB1/HK3/ANXA3/ARG1/CTSD/TNFAIP6/S100A8/MPO/SIGLEC9/C3AR1/BST1/ITGAM/MAPK14/ATP8B4/SERPINB10/S100A12/TYROBP/CR1/PRKCD/SLCO4C1/ADAM8/RNASE2/SIGLEC5/GCA/C5AR1/PYGL/S100P/CAB39	46
GO:0002446	GO:0002446	neutrophil mediated immunity	46/161	499/18670	1.59208e-34	1.3477e-31	1.0336e-31	RETN/CEACAM1/GPR84/MMP8/CLEC4D/MMP9/STXBP2/OLFM4/VNN1/GYG1/FPR1/PGLYRP1/HP/LCN2/TCN1/CKAP4/CLEC5A/FPR2/SERPINB1/HK3/ANXA3/ARG1/CTSD/TNFAIP6/S100A8/MPO/SIGLEC9/C3AR1/BST1/ITGAM/MAPK14/ATP8B4/SERPINB10/S100A12/TYROBP/CR1/PRKCD/SLCO4C1/ADAM8/RNASE2/SIGLEC5/GCA/C5AR1/PYGL/S100P/CAB39	46
GO:0042110	GO:0042110	T cell activation	23/161	464/18670	1.29391e-11	7.30197e-09	5.60014e-09	CEACAM1/CLEC4D/ZAP70/VNN1/PATZ1/IL18R1/BATF/CLC/CD3E/CLEC4E/CD5/LCK/CD3G/ARG1/CD3D/CR1/ADAM8/ADA/CD2/IL7R/CEBPB/PELI1/SEMA4A	23
GO:0002429	GO:0002429	immune response-activating cell surface receptor signaling pathway	23/161	473/18670	1.90619e-11	8.06793e-09	6.18758e-09	CEACAM1/CLEC4D/ZAP70/FPR1/FCGR1A/FPR2/CD3E/CLEC4E/BMX/LCK/CD3G/FFAR2/PLSCR1/CD247/C3AR1/CD79B/CD3D/HCK/CR1/PRKCD/C5AR1/ADA/HLA-DQA1	23
GO:0002757	GO:0002757	immune response-activating signal transduction	23/161	473/18670	1.90619e-11	8.06793e-09	6.18758e-09	CEACAM1/CLEC4D/ZAP70/FPR1/FCGR1A/FPR2/CD3E/CLEC4E/BMX/LCK/CD3G/FFAR2/PLSCR1/CD247/C3AR1/CD79B/CD3D/HCK/CR1/PRKCD/C5AR1/ADA/HLA-DQA1	23
GO:0030098	GO:0030098	lymphocyte differentiation	21/161	353/18670	3.5515e-12	2.40507e-09	1.84453e-09	CLEC4D/ZAP70/VNN1/PATZ1/PGLYRP1/IL18R1/BATF/CD3E/CLEC4E/LCK/CD3G/CD79B/ITM2A/CD3D/SPI1/CR1/ADAM8/ADA/CD2/IL7R/SEMA4A	21
GO:0050900	GO:0050900	leukocyte migration	21/161	499/18670	2.10415e-09	6.47696e-07	4.96741e-07	CEACAM1/ZAP70/FPR2/DYSF/LCK/FFAR2/S100A8/C3AR1/CSF3R/THBS1/BST1/CCR1/ITGAM/HCK/MAPK14/S100A12/ADAM8/C5AR1/ADA/CD2/DUSP1	21
GO:0050727	GO:0050727	regulation of inflammatory response	20/161	374/18670	8.17844e-11	2.76922e-08	2.12381e-08	IL1R2/MMP8/MMP9/PGLYRP1/FPR2/CST7/TNFAIP6/FFAR2/SOCS3/S100A8/NFKBIA/BST1/HCK/MAPK14/S100A12/PRKCD/ADAM8/ADA/CEBPB/LDLR	20
GO:0051249	GO:0051249	regulation of lymphocyte activation	19/161	485/18670	4.0848e-08	6.28688e-06	4.82163e-06	CEACAM1/ZAP70/VNN1/PGLYRP1/CLC/CD3E/CD5/LCK/ARG1/SAMSN1/BST1/TYROBP/CR1/ADAM8/ADA/CD2/IL7R/CEBPB/PELI1	19
GO:0001819	GO:0001819	positive regulation of cytokine production	18/161	464/18670	1.1025e-07	1.38261e-05	1.06037e-05	MMP8/IL18R1/CLEC5A/CD3E/CLEC4E/GAPDH/FFAR2/TLR8/C3AR1/TLR5/THBS1/MAPK14/TYROBP/ADAM8/C5AR1/CD2/CEBPB/PELI1	18
GO:1903706	GO:1903706	regulation of hemopoiesis	18/161	475/18670	1.56205e-07	1.76303e-05	1.35213e-05	CEACAM1/ZAP70/VNN1/PGLYRP1/FES/NFKBIA/CSF3R/THBS1/CCR1/SPI1/MAPK14/TYROBP/CR1/ADAM8/ADA/CD2/IL7R/CEBPB	18
GO:0032102	GO:0032102	negative regulation of response to external stimulus	17/161	400/18670	6.93011e-08	9.38614e-06	7.19856e-06	CEACAM1/IL1R2/PGLYRP1/FPR2/IRAK3/CST7/ARG1/TNFAIP6/SOCS3/THBS1/CR1/PRKCD/TRAFD1/ADA/DUSP1/LDLR/SEMA4A	17
GO:0002683	GO:0002683	negative regulation of immune system process	17/161	435/18670	2.29057e-07	2.28114e-05	1.74948e-05	CEACAM1/PGLYRP1/IRAK3/CST7/ARG1/SAMSN1/NFKBIA/THBS1/TYROBP/CR1/TRAFD1/ADA/IL7R/CEBPB/PELI1/DUSP1/LDLR	17
GO:0045088	GO:0045088	regulation of innate immune response	16/161	305/18670	9.30637e-09	1.96946e-06	1.51045e-06	CEACAM1/CLEC4D/IL18RAP/FPR2/IRAK3/CLEC4E/ARG1/FFAR2/SOCS3/TLR8/PLSCR1/HCK/CR1/PRKCD/ADAM8/TRAFD1	16
GO:0002831	GO:0002831	regulation of response to biotic stimulus	16/161	400/18670	3.88775e-07	3.55781e-05	2.72861e-05	CEACAM1/CLEC4D/IL18RAP/FPR2/IRAK3/CLEC4E/ARG1/FFAR2/SOCS3/TLR8/PLSCR1/HCK/CR1/PRKCD/ADAM8/TRAFD1	16
GO:0032496	GO:0032496	response to lipopolysaccharide	15/161	330/18670	1.80343e-07	1.90826e-05	1.46351e-05	ALPL/LCN2/IRAK3/ARG1/S100A8/NFKBIA/MPO/ADM/HCK/MAPK14/TSPO/C5AR1/JUNB/CEBPB/PELI1	15
GO:0030595	GO:0030595	leukocyte chemotaxis	14/161	224/18670	9.07318e-09	1.96946e-06	1.51045e-06	FPR2/DYSF/FFAR2/S100A8/C3AR1/CSF3R/THBS1/BST1/CCR1/MAPK14/S100A12/ADAM8/C5AR1/DUSP1	14
GO:0042742	GO:0042742	defense response to bacterium	14/161	330/18670	1.07454e-06	8.41433e-05	6.45325e-05	CLEC4D/PGLYRP1/HP/LCN2/FPR2/CLEC4E/ANXA3/S100A8/MPO/TLR5/S100A12/PRKCD/C5AR1/CEBPB	14
GO:0022407	GO:0022407	regulation of cell-cell adhesion	14/161	402/18670	1.05079e-05	0.000508281	0.000389818	CEACAM1/ZAP70/VNN1/CD3E/CD5/LCK/ARG1/MAPK14/PRKCD/ADAM8/ADA/IL7R/CEBPB/PELI1	14
GO:0010876	GO:0010876	lipid localization	14/161	415/18670	1.50085e-05	0.000668669	0.000512826	RETN/CEACAM1/DYSF/FFAR2/UGCG/NFKBIA/PLSCR1/AQP9/THBS1/ACSL1/ATP8B4/TSPO/PRKCD/LDLR	14
GO:0052547	GO:0052547	regulation of peptidase activity	14/161	452/18670	3.84147e-05	0.00131372	0.00100754	MMP9/SERPINB1/CST7/LCK/GAPDH/CTSD/S100A8/CASP5/BIN1/THBS1/MAPK14/SERPINB10/CR1/MICAL1	14
GO:0050663	GO:0050663	cytokine secretion	13/161	240/18670	1.67807e-07	1.83288e-05	1.4057e-05	IL1R2/MMP8/CLEC5A/SERPINB1/CLEC4E/DYSF/GAPDH/FFAR2/TLR8/TLR5/MAPK14/S100A12/CD2	13
GO:0007159	GO:0007159	leukocyte cell-cell adhesion	13/161	337/18670	7.43309e-06	0.000408111	0.000312995	CEACAM1/ZAP70/VNN1/CD3E/CD5/LCK/ARG1/S100A8/ADAM8/ADA/IL7R/CEBPB/PELI1	13
GO:0015711	GO:0015711	organic anion transport	13/161	495/18670	0.000368818	0.00709555	0.00544183	CEACAM1/CA4/SLC26A8/ARG1/PLSCR1/AQP9/THBS1/ACSL1/SLC1A3/ATP8B4/PRKCD/SLCO4C1/LDLR	13
GO:0001818	GO:0001818	negative regulation of cytokine production	12/161	296/18670	1.02727e-05	0.000504108	0.000386618	CEACAM1/IL1R2/MMP8/PGLYRP1/IRAK3/SERPINB1/ARG1/TLR8/THBS1/TYROBP/TSPO/TRIM25	12
GO:0046677	GO:0046677	response to antibiotic	12/161	327/18670	2.75829e-05	0.00105199	0.00080681	ALPL/HP/TXN/LCN2/IL18RAP/ARG1/S100A8/SPI1/SLC1A3/PRKCD/ADA/DUSP1	12
GO:0002460	GO:0002460	adaptive immune response based on somatic recombination of immune receptors built from immunoglobulin superfamily domains	12/161	361/18670	7.1694e-05	0.00211092	0.00161894	CEACAM1/IL18R1/BATF/CLC/IL18RAP/ARG1/TLR8/CR1/PRKCD/ADA/IL7R/SEMA4A	12
GO:0006909	GO:0006909	phagocytosis	12/161	369/18670	8.82684e-05	0.00242989	0.00186357	FCGR1A/FPR2/DYSF/ANXA3/CD3G/CD247/THBS1/ITGAM/HCK/TYROBP/PRKCD/LDLR	12
GO:0006869	GO:0006869	lipid transport	12/161	380/18670	0.000116387	0.00298549	0.00228968	RETN/CEACAM1/UGCG/NFKBIA/PLSCR1/AQP9/THBS1/ACSL1/ATP8B4/TSPO/PRKCD/LDLR	12
GO:0051222	GO:0051222	positive regulation of protein transport	12/161	440/18670	0.000444714	0.00792527	0.00607816	MMP8/PFKFB2/CLEC5A/CLEC4E/GAPDH/FFAR2/TLR8/ITGAM/MAPK14/PRKCD/ADAM8/CD2	12
GO:1904951	GO:1904951	positive regulation of establishment of protein localization	12/161	456/18670	0.000609965	0.010484	0.00804052	MMP8/PFKFB2/CLEC5A/CLEC4E/GAPDH/FFAR2/TLR8/ITGAM/MAPK14/PRKCD/ADAM8/CD2	12
GO:0009612	GO:0009612	response to mechanical stimulus	11/161	210/18670	2.14212e-06	0.000134319	0.000103014	RETN/TLR8/NFKBIA/MPO/KCNJ2/CASP5/TLR5/THBS1/SLC1A3/MAPK14/JUNB	11
GO:0050707	GO:0050707	regulation of cytokine secretion	11/161	210/18670	2.14212e-06	0.000134319	0.000103014	IL1R2/MMP8/CLEC5A/SERPINB1/CLEC4E/GAPDH/FFAR2/TLR8/TLR5/MAPK14/CD2	11
GO:0046651	GO:0046651	lymphocyte proliferation	11/161	272/18670	2.48152e-05	0.000988521	0.000758131	ZAP70/CLC/CD3E/ARG1/BST1/TYROBP/PRKCD/ADA/IL7R/CEBPB/PELI1	11
GO:0032943	GO:0032943	mononuclear cell proliferation	11/161	274/18670	2.65441e-05	0.00103309	0.00079231	ZAP70/CLC/CD3E/ARG1/BST1/TYROBP/PRKCD/ADA/IL7R/CEBPB/PELI1	11
GO:0072593	GO:0072593	reactive oxygen species metabolic process	11/161	284/18670	3.68418e-05	0.00127292	0.000976248	MMP8/HP/FPR2/MPO/THBS1/BST1/ITGAM/MAPK14/TYROBP/TSPO/PRKCD	11
GO:0002793	GO:0002793	positive regulation of peptide secretion	11/161	288/18670	4.18357e-05	0.00136207	0.00104462	MMP8/PFKFB2/CLEC5A/CLEC4E/GAPDH/FFAR2/S100A8/TLR8/MAPK14/ADAM8/CD2	11
GO:0062197	GO:0062197	cellular response to chemical stress	11/161	350/18670	0.000234238	0.00518385	0.00397568	MMP9/VNN1/TXN/LCN2/IL18RAP/DYSF/ARG1/MPO/TSPO/PRKCD/CAB39	11
GO:0018108	GO:0018108	peptidyl-tyrosine phosphorylation	11/161	363/18670	0.000319763	0.00642669	0.00492886	ZAP70/FCGR1A/FES/CD3E/BMX/LCK/SOCS3/SAMSN1/BST1/HCK/PRKCD	11
GO:0006979	GO:0006979	response to oxidative stress	11/161	451/18670	0.00187971	0.0240177	0.01842	MMP9/VNN1/HP/TXN/LCN2/IL18RAP/ARG1/MPO/PRKCD/ADA/DUSP1	11
GO:0042116	GO:0042116	macrophage activation	10/161	95/18670	9.25016e-09	1.96946e-06	1.51045e-06	MMP8/FPR2/CST7/DYSF/TLR8/THBS1/ITGAM/TYROBP/C5AR1/LDLR	10
GO:0001906	GO:0001906	cell killing	10/161	168/18670	2.00804e-06	0.000133877	0.000102675	CEACAM1/STXBP2/PGLYRP1/IL18RAP/ARG1/GAPDH/ITGAM/S100A12/TYROBP/IL7R	10
GO:0002221	GO:0002221	pattern recognition receptor signaling pathway	10/161	197/18670	8.30635e-06	0.00043841	0.000336232	PGLYRP1/IRAK3/CLEC4E/FFAR2/S100A8/TLR8/NFKBIA/TLR5/ITGAM/PELI1	10
GO:0050866	GO:0050866	negative regulation of cell activation	10/161	199/18670	9.07654e-06	0.000465654	0.000357126	CEACAM1/PGLYRP1/CST7/ARG1/SAMSN1/TYROBP/PRKCD/CEBPB/PELI1/LDLR	10
GO:0050920	GO:0050920	regulation of chemotaxis	10/161	217/18670	1.92712e-05	0.000805583	0.00061783	FPR2/DYSF/C3AR1/THBS1/BST1/CCR1/MAPK14/C5AR1/DUSP1/SEMA4A	10
GO:0000302	GO:0000302	response to reactive oxygen species	10/161	232/18670	3.41434e-05	0.00121694	0.000933315	MMP9/HP/TXN/LCN2/IL18RAP/ARG1/MPO/PRKCD/ADA/DUSP1	10
GO:0002440	GO:0002440	production of molecular mediator of immune response	10/161	286/18670	0.000193304	0.00457712	0.00351035	IL18R1/BATF/CLC/IL18RAP/IRAK3/ARG1/FFAR2/ITM2A/MAPK14/IL7R	10
GO:0071902	GO:0071902	positive regulation of protein serine/threonine kinase activity	10/161	334/18670	0.000656667	0.0108994	0.00835913	FPR1/THBS1/PROK2/ACSL1/MAPK14/S100A12/ADAM8/C5AR1/CAB39/TCL1A	10
GO:0043405	GO:0043405	regulation of MAP kinase activity	10/161	337/18670	0.000703357	0.0116174	0.00890979	FPR1/IRAK3/THBS1/PROK2/MAPK14/S100A12/PRKCD/ADAM8/C5AR1/DUSP1	10
GO:0002449	GO:0002449	lymphocyte mediated immunity	10/161	352/18670	0.000979863	0.0152895	0.011726	CEACAM1/IL18R1/BATF/CLC/IL18RAP/ARG1/TLR8/CR1/PRKCD/IL7R	10
GO:0150076	GO:0150076	neuroinflammatory response	9/161	75/18670	1.62695e-08	3.2405e-06	2.48526e-06	MMP8/MMP9/FPR2/CST7/TLR8/ITGAM/TYROBP/C5AR1/LDLR	9
GO:0002285	GO:0002285	lymphocyte activation involved in immune response	9/161	181/18670	2.7962e-05	0.00105199	0.00080681	CEACAM1/CLEC4D/PGLYRP1/IL18R1/BATF/CLEC4E/ITM2A/ADA/SEMA4A	9
GO:0032944	GO:0032944	regulation of mononuclear cell proliferation	9/161	209/18670	8.54718e-05	0.0023918	0.00183435	ZAP70/CLC/CD3E/ARG1/BST1/TYROBP/ADA/CEBPB/PELI1	9
GO:0010951	GO:0010951	negative regulation of endopeptidase activity	9/161	250/18670	0.000327062	0.00643856	0.00493795	MMP9/SERPINB1/CST7/GAPDH/BIN1/THBS1/SERPINB10/CR1/MICAL1	9
GO:0007204	GO:0007204	positive regulation of cytosolic calcium ion concentration	9/161	319/18670	0.00183283	0.0235074	0.0180287	FPR1/FPR2/LCK/C3AR1/ADM/PROK2/CCR1/GNA15/C5AR1	9
GO:0007599	GO:0007599	hemostasis	9/161	341/18670	0.00286888	0.0312239	0.0239467	CEACAM1/LCK/PLSCR1/F5/THBS1/GNA15/PRKCD/MICAL1/CLEC1B	9
GO:0050817	GO:0050817	coagulation	9/161	342/18670	0.00292514	0.031545	0.024193	CEACAM1/LCK/PLSCR1/F5/THBS1/GNA15/PRKCD/MICAL1/CLEC1B	9
GO:0006959	GO:0006959	humoral immune response	9/161	356/18670	0.00380844	0.0386916	0.0296739	PGLYRP1/LCN2/GAPDH/S100A8/C3AR1/BST1/S100A12/CR1/C5AR1	9
GO:0001774	GO:0001774	microglial cell activation	8/161	48/18670	7.2305e-09	1.88327e-06	1.44434e-06	MMP8/FPR2/CST7/TLR8/ITGAM/TYROBP/C5AR1/LDLR	8
GO:0002269	GO:0002269	leukocyte activation involved in inflammatory response	8/161	48/18670	7.2305e-09	1.88327e-06	1.44434e-06	MMP8/FPR2/CST7/TLR8/ITGAM/TYROBP/C5AR1/LDLR	8
GO:0060333	GO:0060333	interferon-gamma-mediated signaling pathway	8/161	91/18670	1.1901e-06	8.82281e-05	6.76652e-05	FCGR1A/ARG1/SOCS3/HCK/PRKCD/OASL/TRIM25/HLA-DQA1	8
GO:0031341	GO:0031341	regulation of cell killing	8/161	98/18670	2.09413e-06	0.000134319	0.000103014	CEACAM1/PGLYRP1/IL18RAP/ARG1/GAPDH/ITGAM/TYROBP/IL7R	8
GO:2000379	GO:2000379	positive regulation of reactive oxygen species metabolic process	8/161	102/18670	2.83447e-06	0.000174501	0.000133831	MMP8/FPR2/THBS1/ITGAM/MAPK14/TYROBP/TSPO/PRKCD	8
GO:0002526	GO:0002526	acute inflammatory response	8/161	108/18670	4.35563e-06	0.000249969	0.00019171	CD163/VNN1/HP/FFAR2/S100A8/PLSCR1/ADAM8/CEBPB	8
GO:0042542	GO:0042542	response to hydrogen peroxide	8/161	146/18670	3.95419e-05	0.00131372	0.00100754	HP/TXN/LCN2/IL18RAP/ARG1/PRKCD/ADA/DUSP1	8
GO:0050870	GO:0050870	positive regulation of T cell activation	8/161	202/18670	0.000373751	0.00714983	0.00548346	ZAP70/VNN1/CD3E/CD5/LCK/ADAM8/ADA/IL7R	8
GO:0045444	GO:0045444	fat cell differentiation	8/161	223/18670	0.000717959	0.0116876	0.00896359	RETN/SORT1/DYSF/FFAR2/MAPK14/CEBPD/CEBPB/STEAP4	8
GO:0097237	GO:0097237	cellular response to toxic substance	8/161	247/18670	0.001385	0.0197016	0.0151098	HP/TXN/LCN2/IL18RAP/ARG1/MPO/SPI1/PRKCD	8
GO:0071675	GO:0071675	regulation of mononuclear cell migration	7/161	46/18670	1.2555e-07	1.51826e-05	1.16441e-05	FPR2/C3AR1/THBS1/CCR1/MAPK14/C5AR1/DUSP1	7
GO:0002367	GO:0002367	cytokine production involved in immune response	7/161	102/18670	2.89263e-05	0.00106461	0.00081649	IL18R1/CLC/IL18RAP/IRAK3/ARG1/FFAR2/MAPK14	7
GO:0001909	GO:0001909	leukocyte mediated cytotoxicity	7/161	107/18670	3.94022e-05	0.00131372	0.00100754	CEACAM1/STXBP2/IL18RAP/ARG1/ITGAM/TYROBP/IL7R	7
GO:0051092	GO:0051092	positive regulation of NF-kappaB transcription factor activity	7/161	149/18670	0.000313412	0.00636622	0.00488247	IL18R1/IL18RAP/IRAK3/S100A8/S100A12/ADAM8/TRIM25	7
GO:0046890	GO:0046890	regulation of lipid biosynthetic process	7/161	198/18670	0.00167473	0.0224423	0.0172118	CEACAM1/FPR2/ADM/TSPO/PRKCD/LDLR/DHCR7	7
GO:0043903	GO:0043903	regulation of interspecies interactions between organisms	7/161	222/18670	0.00318161	0.0335605	0.0257387	IFITM3/ARG1/GAPDH/PLSCR1/SRPK1/OASL/TRIM25	7
GO:0071216	GO:0071216	cellular response to biotic stimulus	7/161	236/18670	0.00444482	0.0428566	0.0328682	LCN2/ARG1/NFKBIA/HCK/MAPK14/TSPO/CEBPB	7
GO:0019318	GO:0019318	hexose metabolic process	7/161	244/18670	0.00531914	0.0480051	0.0368168	PFKFB2/PFKFB3/HK3/GAPDH/PPP1R3D/MAPK14/PGK1	7
GO:0001910	GO:0001910	regulation of leukocyte mediated cytotoxicity	6/161	78/18670	5.76326e-05	0.00177404	0.00136057	CEACAM1/IL18RAP/ARG1/ITGAM/TYROBP/IL7R	6
GO:0048708	GO:0048708	astrocyte differentiation	6/161	81/18670	7.1289e-05	0.00211092	0.00161894	FPR2/S100A8/BIN1/NOG/C5AR1/LDLR	6
GO:0002718	GO:0002718	regulation of cytokine production involved in immune response	6/161	84/18670	8.74111e-05	0.00242602	0.0018606	IL18R1/CLC/IRAK3/ARG1/FFAR2/MAPK14	6
GO:0033273	GO:0033273	response to vitamin	6/161	93/18670	0.0001538	0.00375313	0.00287841	ALPL/FES/ARG1/TSPO/TRIM25/ADA	6
GO:0034766	GO:0034766	negative regulation of ion transmembrane transport	6/161	103/18670	0.000268811	0.00576072	0.0044181	MMP9/DYSF/BIN1/KCNE1/THBS1/CAB39	6
GO:0002456	GO:0002456	T cell mediated immunity	6/161	106/18670	0.000313986	0.00636622	0.00488247	CEACAM1/IL18R1/CLC/IL18RAP/ARG1/IL7R	6
GO:0071236	GO:0071236	cellular response to antibiotic	6/161	147/18670	0.00174278	0.0230919	0.01771	TXN/LCN2/IL18RAP/ARG1/SPI1/PRKCD	6
GO:0001890	GO:0001890	placenta development	6/161	152/18670	0.00206371	0.0249562	0.0191398	SOCS3/ADM/MAPK14/JUNB/ADA/CEBPB	6
GO:0030168	GO:0030168	platelet activation	6/161	153/18670	0.00213292	0.0256102	0.0196414	CEACAM1/LCK/PLSCR1/GNA15/PRKCD/CLEC1B	6
GO:0043271	GO:0043271	negative regulation of ion transport	6/161	157/18670	0.00242744	0.0283425	0.0217369	MMP9/DYSF/BIN1/KCNE1/THBS1/CAB39	6
GO:0071347	GO:0071347	cellular response to interleukin-1	6/161	179/18670	0.00462578	0.0428566	0.0328682	IL1R2/LCN2/IRAK3/NFKBIA/CEBPB/PELI1	6
GO:0070207	GO:0070207	protein homotrimerization	5/161	32/18670	7.47534e-06	0.000408111	0.000312995	LCN2/ARG1/CD247/TCL1A/STEAP4	5
GO:0050832	GO:0050832	defense response to fungus	5/161	40/18670	2.31041e-05	0.000934187	0.000716461	ARG1/GAPDH/S100A8/MPO/S100A12	5
GO:0002820	GO:0002820	negative regulation of adaptive immune response	5/161	45/18670	4.1434e-05	0.00136207	0.00104462	CEACAM1/ARG1/SAMSN1/CR1/IL7R	5
GO:0032615	GO:0032615	interleukin-12 production	5/161	56/18670	0.000120024	0.00305565	0.00234349	IRAK3/TLR8/THBS1/MAPK14/PRKCD	5
GO:0070227	GO:0070227	lymphocyte apoptotic process	5/161	69/18670	0.000322734	0.00642669	0.00492886	CLC/CD3G/ADAM8/ADA/IL7R	5
GO:1903901	GO:1903901	negative regulation of viral life cycle	5/161	85/18670	0.000843419	0.0133449	0.0102347	IFITM3/PLSCR1/SRPK1/OASL/TRIM25	5
GO:0070301	GO:0070301	cellular response to hydrogen peroxide	5/161	99/18670	0.00167003	0.0224423	0.0172118	TXN/LCN2/IL18RAP/ARG1/PRKCD	5
GO:0002027	GO:0002027	regulation of heart rate	5/161	101/18670	0.00182422	0.023486	0.0180122	KCNJ2/BIN1/KCNE1/ADM/ADA	5
GO:0007009	GO:0007009	plasma membrane organization	5/161	105/18670	0.00216354	0.0257949	0.019783	DYSF/UGCG/PLSCR1/BIN1/PRKCD	5
GO:0046718	GO:0046718	viral entry into host cell	5/161	121/18670	0.00399121	0.0395153	0.0303057	IFITM3/CLEC5A/CR1/TRIM25/LDLR	5
GO:0019730	GO:0019730	antimicrobial humoral response	5/161	122/18670	0.00413337	0.0406849	0.0312027	PGLYRP1/LCN2/GAPDH/S100A8/S100A12	5
GO:0042089	GO:0042089	cytokine biosynthetic process	5/161	123/18670	0.00427912	0.0417553	0.0320236	CD3E/TLR8/THBS1/TYROBP/CEBPB	5
GO:0042107	GO:0042107	cytokine metabolic process	5/161	124/18670	0.0044285	0.0428566	0.0328682	CD3E/TLR8/THBS1/TYROBP/CEBPB	5
GO:0032368	GO:0032368	regulation of lipid transport	5/161	125/18670	0.00458156	0.0428566	0.0328682	RETN/NFKBIA/THBS1/TSPO/PRKCD	5
GO:0006007	GO:0006007	glucose catabolic process	4/161	36/18670	0.000253069	0.0054929	0.0042127	PFKFB2/HK3/GAPDH/PGK1	4
GO:0043300	GO:0043300	regulation of leukocyte degranulation	4/161	46/18670	0.000655707	0.0108994	0.00835913	CEACAM1/STXBP2/FES/ITGAM	4
GO:0019674	GO:0019674	NAD metabolic process	4/161	51/18670	0.000971171	0.015224	0.0116758	HK3/GAPDH/BST1/PGK1	4
GO:0070228	GO:0070228	regulation of lymphocyte apoptotic process	4/161	53/18670	0.0011229	0.0168269	0.0129051	CD3G/ADAM8/ADA/IL7R	4
GO:0070613	GO:0070613	regulation of protein processing	4/161	66/18670	0.00253461	0.0291499	0.0223561	IL1R2/CST7/THBS1/ADAM8	4
GO:0042108	GO:0042108	positive regulation of cytokine biosynthetic process	4/161	67/18670	0.00267768	0.0299228	0.0229489	CD3E/TLR8/THBS1/TYROBP	4
GO:0031100	GO:0031100	animal organ regeneration	4/161	73/18670	0.00365391	0.0374913	0.0287534	ANXA3/ADM/C5AR1/CEBPB	4
GO:0071260	GO:0071260	cellular response to mechanical stimulus	4/161	79/18670	0.00484731	0.0445172	0.0341418	TLR8/KCNJ2/CASP5/TLR5	4
GO:0002544	GO:0002544	chronic inflammatory response	3/161	19/18670	0.000551037	0.0095991	0.00736189	VNN1/S100A8/THBS1	3
GO:1903978	GO:1903978	regulation of microglial cell activation	3/161	20/18670	0.000644189	0.0107988	0.00828199	MMP8/CST7/LDLR	3
GO:0046835	GO:0046835	carbohydrate phosphorylation	3/161	24/18670	0.00111516	0.0168269	0.0129051	PFKFB2/PFKFB3/HK3	3
GO:0006735	GO:0006735	NADH regeneration	3/161	27/18670	0.00158134	0.0215904	0.0165584	HK3/GAPDH/PGK1	3
GO:0061621	GO:0061621	canonical glycolysis	3/161	27/18670	0.00158134	0.0215904	0.0165584	HK3/GAPDH/PGK1	3
GO:0050690	GO:0050690	regulation of defense response to virus by virus	3/161	30/18670	0.00215382	0.0257698	0.0197637	LCK/CD247/HCK	3
GO:0097242	GO:0097242	amyloid-beta clearance	3/161	36/18670	0.00364738	0.0374913	0.0287534	ITGAM/C5AR1/LDLR	3
GO:0008207	GO:0008207	C21-steroid hormone metabolic process	3/161	39/18670	0.00458137	0.0428566	0.0328682	ADM/DHRS9/TSPO	3
GO:0033574	GO:0033574	response to testosterone	3/161	39/18670	0.00458137	0.0428566	0.0328682	THBS1/TSPO/DUSP1	3
GO:0006734	GO:0006734	NADH metabolic process	3/161	40/18670	0.00492184	0.0449201	0.0344508	HK3/GAPDH/PGK1	3

## Sheet: Bacteremia_Up
	ID	Description	GeneRatio	BgRatio	pvalue	p.adjust	qvalue	geneID	Count
GO:0042119	GO:0042119	neutrophil activation	47/131	498/18670	1.56872e-40	4.66538e-37	3.40331e-37	RETN/CEACAM1/GPR84/MMP8/CLEC4D/MMP9/STXBP2/OLFM4/VNN1/GYG1/FPR1/PGLYRP1/HP/LCN2/TCN1/CKAP4/CLEC5A/IL18RAP/FPR2/SERPINB1/HK3/ANXA3/ARG1/CTSD/TNFAIP6/S100A8/MPO/SIGLEC9/C3AR1/BST1/ITGAM/MAPK14/ATP8B4/SERPINB10/S100A12/TYROBP/CR1/PRKCD/SLCO4C1/ADAM8/RNASE2/SIGLEC5/GCA/C5AR1/PYGL/S100P/CAB39	47
GO:0043312	GO:0043312	neutrophil degranulation	46/131	485/18670	1.02994e-39	1.35625e-36	9.89355e-37	RETN/CEACAM1/GPR84/MMP8/CLEC4D/MMP9/STXBP2/OLFM4/VNN1/GYG1/FPR1/PGLYRP1/HP/LCN2/TCN1/CKAP4/CLEC5A/FPR2/SERPINB1/HK3/ANXA3/ARG1/CTSD/TNFAIP6/S100A8/MPO/SIGLEC9/C3AR1/BST1/ITGAM/MAPK14/ATP8B4/SERPINB10/S100A12/TYROBP/CR1/PRKCD/SLCO4C1/ADAM8/RNASE2/SIGLEC5/GCA/C5AR1/PYGL/S100P/CAB39	46
GO:0002283	GO:0002283	neutrophil activation involved in immune response	46/131	488/18670	1.3681e-39	1.35625e-36	9.89355e-37	RETN/CEACAM1/GPR84/MMP8/CLEC4D/MMP9/STXBP2/OLFM4/VNN1/GYG1/FPR1/PGLYRP1/HP/LCN2/TCN1/CKAP4/CLEC5A/FPR2/SERPINB1/HK3/ANXA3/ARG1/CTSD/TNFAIP6/S100A8/MPO/SIGLEC9/C3AR1/BST1/ITGAM/MAPK14/ATP8B4/SERPINB10/S100A12/TYROBP/CR1/PRKCD/SLCO4C1/ADAM8/RNASE2/SIGLEC5/GCA/C5AR1/PYGL/S100P/CAB39	46
GO:0002446	GO:0002446	neutrophil mediated immunity	46/131	499/18670	3.81239e-39	2.83451e-36	2.06772e-36	RETN/CEACAM1/GPR84/MMP8/CLEC4D/MMP9/STXBP2/OLFM4/VNN1/GYG1/FPR1/PGLYRP1/HP/LCN2/TCN1/CKAP4/CLEC5A/FPR2/SERPINB1/HK3/ANXA3/ARG1/CTSD/TNFAIP6/S100A8/MPO/SIGLEC9/C3AR1/BST1/ITGAM/MAPK14/ATP8B4/SERPINB10/S100A12/TYROBP/CR1/PRKCD/SLCO4C1/ADAM8/RNASE2/SIGLEC5/GCA/C5AR1/PYGL/S100P/CAB39	46
GO:0050727	GO:0050727	regulation of inflammatory response	19/131	374/18670	1.56538e-11	9.31086e-09	6.79208e-09	IL1R2/MMP8/MMP9/PGLYRP1/FPR2/CST7/TNFAIP6/FFAR2/SOCS3/S100A8/NFKBIA/BST1/HCK/MAPK14/S100A12/PRKCD/ADAM8/CEBPB/LDLR	19
GO:0045088	GO:0045088	regulation of innate immune response	16/131	305/18670	4.43826e-10	2.1999e-07	1.60478e-07	CEACAM1/CLEC4D/IL18RAP/FPR2/IRAK3/CLEC4E/ARG1/FFAR2/SOCS3/TLR8/PLSCR1/HCK/CR1/PRKCD/ADAM8/TRAFD1	16
GO:0030595	GO:0030595	leukocyte chemotaxis	14/131	224/18670	6.04765e-10	2.56939e-07	1.87432e-07	FPR2/DYSF/FFAR2/S100A8/C3AR1/CSF3R/THBS1/BST1/CCR1/MAPK14/S100A12/ADAM8/C5AR1/DUSP1	14
GO:0042116	GO:0042116	macrophage activation	10/131	95/18670	1.24647e-09	4.19837e-07	3.06263e-07	MMP8/FPR2/CST7/DYSF/TLR8/THBS1/ITGAM/TYROBP/C5AR1/LDLR	10
GO:0001774	GO:0001774	microglial cell activation	8/131	48/18670	1.41169e-09	4.19837e-07	3.06263e-07	MMP8/FPR2/CST7/TLR8/ITGAM/TYROBP/C5AR1/LDLR	8
GO:0002269	GO:0002269	leukocyte activation involved in inflammatory response	8/131	48/18670	1.41169e-09	4.19837e-07	3.06263e-07	MMP8/FPR2/CST7/TLR8/ITGAM/TYROBP/C5AR1/LDLR	8
GO:0150076	GO:0150076	neuroinflammatory response	9/131	75/18670	2.65372e-09	6.57681e-07	4.79765e-07	MMP8/MMP9/FPR2/CST7/TLR8/ITGAM/TYROBP/C5AR1/LDLR	9
GO:0097529	GO:0097529	myeloid leukocyte migration	13/131	210/18670	2.87978e-09	6.58805e-07	4.80585e-07	FPR2/DYSF/S100A8/C3AR1/CSF3R/THBS1/BST1/CCR1/MAPK14/S100A12/ADAM8/C5AR1/DUSP1	13
GO:0032496	GO:0032496	response to lipopolysaccharide	15/131	330/18670	1.12341e-08	2.08814e-06	1.52326e-06	ALPL/LCN2/IRAK3/ARG1/S100A8/NFKBIA/MPO/ADM/HCK/MAPK14/TSPO/C5AR1/JUNB/CEBPB/PELI1	15
GO:0002430	GO:0002430	complement receptor mediated signaling pathway	5/131	13/18670	1.93783e-08	3.03321e-06	2.21267e-06	FPR1/FPR2/C3AR1/CR1/C5AR1	5
GO:0002831	GO:0002831	regulation of response to biotic stimulus	16/131	400/18670	2.14223e-08	3.0338e-06	2.2131e-06	CEACAM1/CLEC4D/IL18RAP/FPR2/IRAK3/CLEC4E/ARG1/FFAR2/SOCS3/TLR8/PLSCR1/HCK/CR1/PRKCD/ADAM8/TRAFD1	16
GO:0032102	GO:0032102	negative regulation of response to external stimulus	16/131	400/18670	2.14223e-08	3.0338e-06	2.2131e-06	CEACAM1/IL1R2/PGLYRP1/FPR2/IRAK3/CST7/ARG1/TNFAIP6/SOCS3/THBS1/CR1/PRKCD/TRAFD1/DUSP1/LDLR/SEMA4A	16
GO:0071675	GO:0071675	regulation of mononuclear cell migration	7/131	46/18670	3.03713e-08	4.10564e-06	2.99498e-06	FPR2/C3AR1/THBS1/CCR1/MAPK14/C5AR1/DUSP1	7
GO:0042742	GO:0042742	defense response to bacterium	14/131	330/18670	8.39882e-08	9.99124e-06	7.28841e-06	CLEC4D/PGLYRP1/HP/LCN2/FPR2/CLEC4E/ANXA3/S100A8/MPO/TLR5/S100A12/PRKCD/C5AR1/CEBPB	14
GO:0050663	GO:0050663	cytokine secretion	12/131	240/18670	1.27316e-07	1.40237e-05	1.023e-05	IL1R2/MMP8/CLEC5A/SERPINB1/CLEC4E/DYSF/GAPDH/FFAR2/TLR8/TLR5/MAPK14/S100A12	12
GO:0001819	GO:0001819	positive regulation of cytokine production	16/131	464/18670	1.64827e-07	1.7507e-05	1.2771e-05	MMP8/IL18R1/CLEC5A/CLEC4E/GAPDH/FFAR2/TLR8/C3AR1/TLR5/THBS1/MAPK14/TYROBP/ADAM8/C5AR1/CEBPB/PELI1	16
GO:0030099	GO:0030099	myeloid cell differentiation	15/131	416/18670	2.33512e-07	2.24021e-05	1.63419e-05	CEACAM1/MMP9/BATF/CLEC5A/FES/NFKBIA/CSF3R/THBS1/CCR1/SPI1/MAPK14/TYROBP/JUNB/CLEC1B/CEBPB	15
GO:0009612	GO:0009612	response to mechanical stimulus	11/131	210/18670	2.73879e-07	2.54536e-05	1.85679e-05	RETN/TLR8/NFKBIA/MPO/KCNJ2/CASP5/TLR5/THBS1/SLC1A3/MAPK14/JUNB	11
GO:0002683	GO:0002683	negative regulation of immune system process	15/131	435/18670	4.12511e-07	3.7176e-05	2.71191e-05	CEACAM1/PGLYRP1/IRAK3/CST7/ARG1/SAMSN1/NFKBIA/THBS1/TYROBP/CR1/TRAFD1/CEBPB/PELI1/DUSP1/LDLR	15
GO:2000379	GO:2000379	positive regulation of reactive oxygen species metabolic process	8/131	102/18670	5.97706e-07	5.1264e-05	3.7396e-05	MMP8/FPR2/THBS1/ITGAM/MAPK14/TYROBP/TSPO/PRKCD	8
GO:0002526	GO:0002526	acute inflammatory response	8/131	108/18670	9.2633e-07	7.44569e-05	5.43148e-05	CD163/VNN1/HP/FFAR2/S100A8/PLSCR1/ADAM8/CEBPB	8
GO:0001818	GO:0001818	negative regulation of cytokine production	12/131	296/18670	1.19437e-06	9.10786e-05	6.644e-05	CEACAM1/IL1R2/MMP8/PGLYRP1/IRAK3/SERPINB1/ARG1/TLR8/THBS1/TYROBP/TSPO/TRIM25	12
GO:0002221	GO:0002221	pattern recognition receptor signaling pathway	10/131	197/18670	1.29851e-06	9.41891e-05	6.87091e-05	PGLYRP1/IRAK3/CLEC4E/FFAR2/S100A8/TLR8/NFKBIA/TLR5/ITGAM/PELI1	10
GO:0010876	GO:0010876	lipid localization	14/131	415/18670	1.33224e-06	9.43355e-05	6.88159e-05	RETN/CEACAM1/DYSF/FFAR2/UGCG/NFKBIA/PLSCR1/AQP9/THBS1/ACSL1/ATP8B4/TSPO/PRKCD/LDLR	14
GO:0034341	GO:0034341	response to interferon-gamma	10/131	199/18670	1.42302e-06	9.61834e-05	7.01639e-05	STXBP2/FCGR1A/IFITM3/ARG1/GAPDH/SOCS3/HCK/PRKCD/OASL/TRIM25	10
GO:0050866	GO:0050866	negative regulation of cell activation	10/131	199/18670	1.42302e-06	9.61834e-05	7.01639e-05	CEACAM1/PGLYRP1/CST7/ARG1/SAMSN1/TYROBP/PRKCD/CEBPB/PELI1/LDLR	10
GO:0050707	GO:0050707	regulation of cytokine secretion	10/131	210/18670	2.3119e-06	0.000143241	0.000104492	IL1R2/MMP8/CLEC5A/SERPINB1/CLEC4E/GAPDH/FFAR2/TLR8/TLR5/MAPK14	10
GO:0001906	GO:0001906	cell killing	9/131	168/18670	2.8859e-06	0.000168287	0.000122762	CEACAM1/STXBP2/PGLYRP1/IL18RAP/ARG1/GAPDH/ITGAM/S100A12/TYROBP	9
GO:0050920	GO:0050920	regulation of chemotaxis	10/131	217/18670	3.10109e-06	0.000174012	0.000126938	FPR2/DYSF/C3AR1/THBS1/BST1/CCR1/MAPK14/C5AR1/DUSP1/SEMA4A	10
GO:0072593	GO:0072593	reactive oxygen species metabolic process	11/131	284/18670	5.24831e-06	0.000260141	0.000189768	MMP8/HP/FPR2/MPO/THBS1/BST1/ITGAM/MAPK14/TYROBP/TSPO/PRKCD	11
GO:0031341	GO:0031341	regulation of cell killing	7/131	98/18670	5.80248e-06	0.000282895	0.000206366	CEACAM1/PGLYRP1/IL18RAP/ARG1/GAPDH/ITGAM/TYROBP	7
GO:1903706	GO:1903706	regulation of hemopoiesis	14/131	475/18670	6.36322e-06	0.000295691	0.000215701	CEACAM1/VNN1/PGLYRP1/FES/NFKBIA/CSF3R/THBS1/CCR1/SPI1/MAPK14/TYROBP/CR1/ADAM8/CEBPB	14
GO:0050832	GO:0050832	defense response to fungus	5/131	40/18670	8.51103e-06	0.000376345	0.000274536	ARG1/GAPDH/S100A8/MPO/S100A12	5
GO:0006869	GO:0006869	lipid transport	12/131	380/18670	1.53083e-05	0.000608796	0.000444105	RETN/CEACAM1/UGCG/NFKBIA/PLSCR1/AQP9/THBS1/ACSL1/ATP8B4/TSPO/PRKCD/LDLR	12
GO:0046677	GO:0046677	response to antibiotic	11/131	327/18670	1.96968e-05	0.000770767	0.000562259	ALPL/HP/TXN/LCN2/IL18RAP/ARG1/S100A8/SPI1/SLC1A3/PRKCD/DUSP1	11
GO:0062197	GO:0062197	cellular response to chemical stress	11/131	350/18670	3.67236e-05	0.0013319	0.000971597	MMP9/VNN1/TXN/LCN2/IL18RAP/DYSF/ARG1/MPO/TSPO/PRKCD/CAB39	11
GO:0002793	GO:0002793	positive regulation of peptide secretion	10/131	288/18670	3.64442e-05	0.0013319	0.000971597	MMP8/PFKFB2/CLEC5A/CLEC4E/GAPDH/FFAR2/S100A8/TLR8/MAPK14/ADAM8	10
GO:0000302	GO:0000302	response to reactive oxygen species	9/131	232/18670	3.84471e-05	0.00137761	0.00100494	MMP9/HP/TXN/LCN2/IL18RAP/ARG1/MPO/PRKCD/DUSP1	9
GO:0032615	GO:0032615	interleukin-12 production	5/131	56/18670	4.51642e-05	0.00159903	0.00116646	IRAK3/TLR8/THBS1/MAPK14/PRKCD	5
GO:0015711	GO:0015711	organic anion transport	13/131	495/18670	4.60559e-05	0.00161141	0.00117549	CEACAM1/CA4/SLC26A8/ARG1/PLSCR1/AQP9/THBS1/ACSL1/SLC1A3/ATP8B4/PRKCD/SLCO4C1/LDLR	13
GO:0051090	GO:0051090	regulation of DNA-binding transcription factor activity	12/131	432/18670	5.35608e-05	0.00175044	0.00127691	IL18R1/IL18RAP/IRAK3/ANXA3/S100A8/NFKBIA/HCK/MAPK14/S100A12/ADAM8/TRIM25/PELI1	12
GO:0042542	GO:0042542	response to hydrogen peroxide	7/131	146/18670	7.69941e-05	0.00236062	0.00172203	HP/TXN/LCN2/IL18RAP/ARG1/PRKCD/DUSP1	7
GO:0052547	GO:0052547	regulation of peptidase activity	12/131	452/18670	8.24625e-05	0.00248009	0.00180918	MMP9/SERPINB1/CST7/GAPDH/CTSD/S100A8/CASP5/THBS1/MAPK14/SERPINB10/CR1/MICAL1	12
GO:0002367	GO:0002367	cytokine production involved in immune response	6/131	102/18670	8.25584e-05	0.00248009	0.00180918	IL18R1/IL18RAP/IRAK3/ARG1/FFAR2/MAPK14	6
GO:0050777	GO:0050777	negative regulation of immune response	7/131	150/18670	9.12621e-05	0.00268726	0.0019603	CEACAM1/PGLYRP1/IRAK3/ARG1/SAMSN1/CR1/TRAFD1	7
GO:0002286	GO:0002286	T cell activation involved in immune response	6/131	106/18670	0.000102229	0.00298067	0.00217434	CEACAM1/CLEC4D/IL18R1/BATF/CLEC4E/SEMA4A	6
GO:0042110	GO:0042110	T cell activation	12/131	464/18670	0.000105589	0.00304876	0.00222401	CEACAM1/CLEC4D/VNN1/IL18R1/BATF/CLEC4E/ARG1/CR1/ADAM8/CEBPB/PELI1/SEMA4A	12
GO:0001909	GO:0001909	leukocyte mediated cytotoxicity	6/131	107/18670	0.000107685	0.00307937	0.00224634	CEACAM1/STXBP2/IL18RAP/ARG1/ITGAM/TYROBP	6
GO:0006007	GO:0006007	glucose catabolic process	4/131	36/18670	0.000114577	0.00314824	0.00229658	PFKFB2/HK3/GAPDH/PGK1	4
GO:0043405	GO:0043405	regulation of MAP kinase activity	10/131	337/18670	0.00013446	0.00350775	0.00255883	FPR1/IRAK3/THBS1/PROK2/MAPK14/S100A12/PRKCD/ADAM8/C5AR1/DUSP1	10
GO:0045444	GO:0045444	fat cell differentiation	8/131	223/18670	0.000179479	0.00441132	0.00321797	RETN/SORT1/DYSF/FFAR2/MAPK14/CEBPD/CEBPB/STEAP4	8
GO:0014002	GO:0014002	astrocyte development	4/131	44/18670	0.000252844	0.00587468	0.00428546	FPR2/S100A8/C5AR1/LDLR	4
GO:0051222	GO:0051222	positive regulation of protein transport	11/131	440/18670	0.000276283	0.0063205	0.00461068	MMP8/PFKFB2/CLEC5A/CLEC4E/GAPDH/FFAR2/TLR8/ITGAM/MAPK14/PRKCD/ADAM8	11
GO:0006909	GO:0006909	phagocytosis	10/131	369/18670	0.000279123	0.00633673	0.00462252	FCGR1A/FPR2/DYSF/ANXA3/THBS1/ITGAM/HCK/TYROBP/PRKCD/LDLR	10
GO:0043300	GO:0043300	regulation of leukocyte degranulation	4/131	46/18670	0.000300668	0.00654093	0.00477148	CEACAM1/STXBP2/FES/ITGAM	4
GO:0002544	GO:0002544	chronic inflammatory response	3/131	19/18670	0.000301314	0.00654093	0.00477148	VNN1/S100A8/THBS1	3
GO:0002718	GO:0002718	regulation of cytokine production involved in immune response	5/131	84/18670	0.000312077	0.00672549	0.00490611	IL18R1/IRAK3/ARG1/FFAR2/MAPK14	5
GO:1903901	GO:1903901	negative regulation of viral life cycle	5/131	85/18670	0.000329735	0.00700451	0.00510965	IFITM3/PLSCR1/SRPK1/OASL/TRIM25	5
GO:1903978	GO:1903978	regulation of microglial cell activation	3/131	20/18670	0.000352673	0.00743864	0.00542634	MMP8/CST7/LDLR	3
GO:0097237	GO:0097237	cellular response to toxic substance	8/131	247/18670	0.000357947	0.00749673	0.00546871	HP/TXN/LCN2/IL18RAP/ARG1/MPO/SPI1/PRKCD	8
GO:1904951	GO:1904951	positive regulation of establishment of protein localization	11/131	456/18670	0.000374004	0.00777823	0.00567407	MMP8/PFKFB2/CLEC5A/CLEC4E/GAPDH/FFAR2/TLR8/ITGAM/MAPK14/PRKCD/ADAM8	11
GO:0010951	GO:0010951	negative regulation of endopeptidase activity	8/131	250/18670	0.000387952	0.00801229	0.00584481	MMP9/SERPINB1/CST7/GAPDH/THBS1/SERPINB10/CR1/MICAL1	8
GO:0019674	GO:0019674	NAD metabolic process	4/131	51/18670	0.000448147	0.00912869	0.0066592	HK3/GAPDH/BST1/PGK1	4
GO:0046890	GO:0046890	regulation of lipid biosynthetic process	7/131	198/18670	0.000500046	0.00984858	0.00718434	CEACAM1/FPR2/ADM/TSPO/PRKCD/LDLR/DHCR7	7
GO:0033273	GO:0033273	response to vitamin	5/131	93/18670	0.00049962	0.00984858	0.00718434	ALPL/FES/ARG1/TSPO/TRIM25	5
GO:0071236	GO:0071236	cellular response to antibiotic	6/131	147/18670	0.000599548	0.0112142	0.00818053	TXN/LCN2/IL18RAP/ARG1/SPI1/PRKCD	6
GO:0046835	GO:0046835	carbohydrate phosphorylation	3/131	24/18670	0.000613439	0.0112166	0.00818231	PFKFB2/PFKFB3/HK3	3
GO:0070301	GO:0070301	cellular response to hydrogen peroxide	5/131	99/18670	0.000664952	0.0119131	0.00869034	TXN/LCN2/IL18RAP/ARG1/PRKCD	5
GO:0034766	GO:0034766	negative regulation of ion transmembrane transport	5/131	103/18670	0.00079593	0.0133734	0.00975565	MMP9/DYSF/KCNE1/THBS1/CAB39	5
GO:0006735	GO:0006735	NADH regeneration	3/131	27/18670	0.000873001	0.0142654	0.0104063	HK3/GAPDH/PGK1	3
GO:0061621	GO:0061621	canonical glycolysis	3/131	27/18670	0.000873001	0.0142654	0.0104063	HK3/GAPDH/PGK1	3
GO:0006959	GO:0006959	humoral immune response	9/131	356/18670	0.000926045	0.0150495	0.0109783	PGLYRP1/LCN2/GAPDH/S100A8/C3AR1/BST1/S100A12/CR1/C5AR1	9
GO:0043903	GO:0043903	regulation of interspecies interactions between organisms	7/131	222/18670	0.000981403	0.0153615	0.0112059	IFITM3/ARG1/GAPDH/PLSCR1/SRPK1/OASL/TRIM25	7
GO:0002460	GO:0002460	adaptive immune response based on somatic recombination of immune receptors built from immunoglobulin superfamily domains	9/131	361/18670	0.00102108	0.015816	0.0115375	CEACAM1/IL18R1/BATF/IL18RAP/ARG1/TLR8/CR1/PRKCD/SEMA4A	9
GO:0070613	GO:0070613	regulation of protein processing	4/131	66/18670	0.00119189	0.0181778	0.0132603	IL1R2/CST7/THBS1/ADAM8	4
GO:0006979	GO:0006979	response to oxidative stress	10/131	451/18670	0.00131082	0.0189588	0.01383	MMP9/VNN1/HP/TXN/LCN2/IL18RAP/ARG1/MPO/PRKCD/DUSP1	10
GO:0071216	GO:0071216	cellular response to biotic stimulus	7/131	236/18670	0.0013972	0.0197683	0.0144206	LCN2/ARG1/NFKBIA/HCK/MAPK14/TSPO/CEBPB	7
GO:0070207	GO:0070207	protein homotrimerization	3/131	32/18670	0.00144299	0.0201477	0.0146973	LCN2/ARG1/STEAP4	3
GO:0002696	GO:0002696	positive regulation of leukocyte activation	9/131	380/18670	0.00145708	0.0202493	0.0147714	MMP8/CLEC4D/VNN1/THBS1/BST1/ITGAM/TYROBP/ADAM8/PELI1	9
GO:0045765	GO:0045765	regulation of angiogenesis	9/131	383/18670	0.0015379	0.0211747	0.0154465	CEACAM1/ANXA3/C3AR1/ADM/THBS1/PROK2/C5AR1/PGK1/SEMA4A	9
GO:0046718	GO:0046718	viral entry into host cell	5/131	121/18670	0.00163517	0.0220045	0.0160519	IFITM3/CLEC5A/CR1/TRIM25/LDLR	5
GO:0006898	GO:0006898	receptor-mediated endocytosis	8/131	314/18670	0.0016951	0.0221178	0.0161345	CEACAM1/CD163/HP/FCGR1A/FPR2/ADM/ITGAM/LDLR	8
GO:0019318	GO:0019318	hexose metabolic process	7/131	244/18670	0.00169012	0.0221178	0.0161345	PFKFB2/PFKFB3/HK3/GAPDH/PPP1R3D/MAPK14/PGK1	7
GO:0019730	GO:0019730	antimicrobial humoral response	5/131	122/18670	0.0016956	0.0221178	0.0161345	PGLYRP1/LCN2/GAPDH/S100A8/S100A12	5
GO:0031100	GO:0031100	animal organ regeneration	4/131	73/18670	0.00173335	0.0222197	0.0162089	ANXA3/ADM/C5AR1/CEBPB	4
GO:0032945	GO:0032945	negative regulation of mononuclear cell proliferation	4/131	73/18670	0.00173335	0.0222197	0.0162089	ARG1/TYROBP/CEBPB/PELI1	4
GO:0050672	GO:0050672	negative regulation of lymphocyte proliferation	4/131	73/18670	0.00173335	0.0222197	0.0162089	ARG1/TYROBP/CEBPB/PELI1	4
GO:0007204	GO:0007204	positive regulation of cytosolic calcium ion concentration	8/131	319/18670	0.00187111	0.0237307	0.017311	FPR1/FPR2/C3AR1/ADM/PROK2/CCR1/GNA15/C5AR1	8
GO:0032368	GO:0032368	regulation of lipid transport	5/131	125/18670	0.00188674	0.0237762	0.0173443	RETN/NFKBIA/THBS1/TSPO/PRKCD	5
GO:0097242	GO:0097242	amyloid-beta clearance	3/131	36/18670	0.0020352	0.0253251	0.0184742	ITGAM/C5AR1/LDLR	3
GO:0033280	GO:0033280	response to vitamin D	3/131	37/18670	0.00220351	0.0267333	0.0195014	ALPL/FES/TRIM25	3
GO:0019058	GO:0019058	viral life cycle	8/131	328/18670	0.0022241	0.0267792	0.0195349	IFITM3/CLEC5A/PLSCR1/SRPK1/CR1/OASL/TRIM25/LDLR	8
GO:0071260	GO:0071260	cellular response to mechanical stimulus	4/131	79/18670	0.00231674	0.0276706	0.0201852	TLR8/KCNJ2/CASP5/TLR5	4
GO:0006165	GO:0006165	nucleoside diphosphate phosphorylation	5/131	132/18670	0.00239356	0.0281361	0.0205247	PFKFB2/PFKFB3/HK3/GAPDH/PGK1	5
GO:0007596	GO:0007596	blood coagulation	8/131	336/18670	0.00258007	0.028631	0.0208858	CEACAM1/PLSCR1/F5/THBS1/GNA15/PRKCD/MICAL1/CLEC1B	8
GO:0046939	GO:0046939	nucleotide phosphorylation	5/131	134/18670	0.00255495	0.028631	0.0208858	PFKFB2/PFKFB3/HK3/GAPDH/PGK1	5
GO:0008207	GO:0008207	C21-steroid hormone metabolic process	3/131	39/18670	0.00256544	0.028631	0.0208858	ADM/DHRS9/TSPO	3
GO:0033574	GO:0033574	response to testosterone	3/131	39/18670	0.00256544	0.028631	0.0208858	THBS1/TSPO/DUSP1	3
GO:0031099	GO:0031099	regeneration	6/131	198/18670	0.0027537	0.0297329	0.0216896	DYSF/ANXA3/ADM/TSPO/C5AR1/CEBPB	6
GO:0006734	GO:0006734	NADH metabolic process	3/131	40/18670	0.00275934	0.0297329	0.0216896	HK3/GAPDH/PGK1	3
GO:0007599	GO:0007599	hemostasis	8/131	341/18670	0.00282427	0.0302136	0.0220402	CEACAM1/PLSCR1/F5/THBS1/GNA15/PRKCD/MICAL1/CLEC1B	8
GO:0050817	GO:0050817	coagulation	8/131	342/18670	0.00287521	0.0306483	0.0223573	CEACAM1/PLSCR1/F5/THBS1/GNA15/PRKCD/MICAL1/CLEC1B	8
GO:0038094	GO:0038094	Fc-gamma receptor signaling pathway	5/131	142/18670	0.00328025	0.0333711	0.0243435	CLEC4D/FCGR1A/CLEC4E/HCK/PRKCD	5
GO:0002449	GO:0002449	lymphocyte mediated immunity	8/131	352/18670	0.00342508	0.0341011	0.0248761	CEACAM1/IL18R1/BATF/IL18RAP/ARG1/TLR8/CR1/PRKCD	8
GO:0070555	GO:0070555	response to interleukin-1	6/131	207/18670	0.00342845	0.0341011	0.0248761	IL1R2/LCN2/IRAK3/NFKBIA/CEBPB/PELI1	6
GO:0045332	GO:0045332	phospholipid translocation	3/131	43/18670	0.00339438	0.0341011	0.0248761	PLSCR1/ATP8B4/PRKCD	3
GO:0032410	GO:0032410	negative regulation of transporter activity	4/131	89/18670	0.00356787	0.0351092	0.0256115	MMP9/DYSF/KCNE1/CAB39	4
GO:0051384	GO:0051384	response to glucocorticoid	5/131	146/18670	0.00369372	0.035666	0.0260176	ALPL/ANXA3/ARG1/ADM/DUSP1	5
GO:0010038	GO:0010038	response to metal ion	8/131	362/18670	0.00405347	0.0380284	0.027741	MMP9/ARG1/S100A8/AQP9/THBS1/TSPO/JUNB/DUSP1	8
GO:0018108	GO:0018108	peptidyl-tyrosine phosphorylation	8/131	363/18670	0.0041209	0.0382211	0.0278816	FCGR1A/FES/BMX/SOCS3/SAMSN1/BST1/HCK/PRKCD	8
GO:0002440	GO:0002440	production of molecular mediator of immune response	7/131	286/18670	0.00408945	0.0382211	0.0278816	IL18R1/BATF/IL18RAP/IRAK3/ARG1/FFAR2/MAPK14	7
GO:0006090	GO:0006090	pyruvate metabolic process	5/131	150/18670	0.00414334	0.038268	0.0279157	PFKFB2/PFKFB3/HK3/GAPDH/PGK1	5
GO:0007162	GO:0007162	negative regulation of cell adhesion	7/131	289/18670	0.00432774	0.0391374	0.02855	CEACAM1/ARG1/THBS1/PRKCD/CEBPB/PELI1/DUSP1	7
GO:0030574	GO:0030574	collagen catabolic process	3/131	47/18670	0.00437005	0.0391374	0.02855	MMP8/MMP9/CTSD	3
GO:1903580	GO:1903580	positive regulation of ATP metabolic process	3/131	47/18670	0.00437005	0.0391374	0.02855	PFKFB2/PFKFB3/PGK1	3
GO:0042100	GO:0042100	B cell proliferation	4/131	95/18670	0.00450469	0.0396899	0.028953	BST1/TYROBP/PRKCD/PELI1	4
GO:0044070	GO:0044070	regulation of anion transport	4/131	95/18670	0.00450469	0.0396899	0.028953	ARG1/THBS1/PRKCD/CEBPB	4
GO:0051591	GO:0051591	response to cAMP	4/131	97/18670	0.00485045	0.0414519	0.0302383	AQP9/KCNE1/JUNB/DUSP1	4
GO:1905952	GO:1905952	regulation of lipid localization	5/131	156/18670	0.00488924	0.0416458	0.0303798	RETN/NFKBIA/THBS1/TSPO/PRKCD	5
GO:0043271	GO:0043271	negative regulation of ion transport	5/131	157/18670	0.00502223	0.0424321	0.0309534	MMP9/DYSF/KCNE1/THBS1/CAB39	5
GO:0097035	GO:0097035	regulation of membrane lipid distribution	3/131	50/18670	0.00520239	0.0437059	0.0318826	PLSCR1/ATP8B4/PRKCD	3
GO:0051346	GO:0051346	negative regulation of hydrolase activity	9/131	463/18670	0.00540479	0.0449329	0.0327777	MMP9/SORT1/SERPINB1/CST7/GAPDH/THBS1/SERPINB10/CR1/MICAL1	9
GO:0006968	GO:0006968	cellular defense response	3/131	52/18670	0.00580667	0.0470546	0.0343254	CLEC5A/TYROBP/C5AR1	3
GO:0030195	GO:0030195	negative regulation of blood coagulation	3/131	53/18670	0.0061239	0.048827	0.0356183	CEACAM1/THBS1/PRKCD	3
GO:0043331	GO:0043331	response to dsRNA	3/131	53/18670	0.0061239	0.048827	0.0356183	IRAK3/NFKBIA/PELI1	3
GO:0050732	GO:0050732	negative regulation of peptidyl-tyrosine phosphorylation	3/131	53/18670	0.0061239	0.048827	0.0356183	SOCS3/SAMSN1/PRKCD	3

## Sheet: Bacteremia_Down
	ID	Description	GeneRatio	BgRatio	pvalue	p.adjust	qvalue	geneID	Count
GO:0030098	GO:0030098	lymphocyte differentiation	11/30	353/18670	3.74585e-12	3.64096e-09	2.46832e-09	ZAP70/PATZ1/CD3E/LCK/CD3G/CD79B/ITM2A/CD3D/ADA/CD2/IL7R	11
GO:0042110	GO:0042110	T cell activation	11/30	464/18670	7.08611e-11	3.02345e-08	2.04968e-08	ZAP70/PATZ1/CLC/CD3E/CD5/LCK/CD3G/CD3D/ADA/CD2/IL7R	11
GO:0050852	GO:0050852	T cell receptor signaling pathway	8/30	202/18670	7.79992e-10	1.89538e-07	1.28493e-07	ZAP70/CD3E/LCK/CD3G/CD247/CD3D/ADA/HLA-DQA1	8
GO:0050863	GO:0050863	regulation of T cell activation	8/30	314/18670	2.48424e-08	3.01835e-06	2.04623e-06	ZAP70/CLC/CD3E/CD5/LCK/ADA/CD2/IL7R	8
GO:0050870	GO:0050870	positive regulation of T cell activation	6/30	202/18670	7.12162e-07	4.94444e-05	3.35198e-05	ZAP70/CD3E/CD5/LCK/ADA/IL7R	6
GO:1903039	GO:1903039	positive regulation of leukocyte cell-cell adhesion	6/30	218/18670	1.11153e-06	6.75252e-05	4.57773e-05	ZAP70/CD3E/CD5/LCK/ADA/IL7R	6
GO:0070227	GO:0070227	lymphocyte apoptotic process	4/30	69/18670	4.35409e-06	0.000211609	0.000143456	CLC/CD3G/ADA/IL7R	4
GO:0007159	GO:0007159	leukocyte cell-cell adhesion	6/30	337/18670	1.36242e-05	0.00053807	0.000364773	ZAP70/CD3E/CD5/LCK/ADA/IL7R	6
GO:0051260	GO:0051260	protein homooligomerization	6/30	351/18670	1.71552e-05	0.000595531	0.000403728	CD3E/CD3G/CD247/CD79B/CD3D/TCL1A	6
GO:0050850	GO:0050850	positive regulation of calcium-mediated signaling	3/30	43/18670	4.42405e-05	0.00134381	0.000911006	ZAP70/CD3E/ADA	3
GO:0046651	GO:0046651	lymphocyte proliferation	5/30	272/18670	6.68974e-05	0.00187306	0.0012698	ZAP70/CLC/CD3E/ADA/IL7R	5
GO:0032943	GO:0032943	mononuclear cell proliferation	5/30	274/18670	6.92567e-05	0.00187306	0.0012698	ZAP70/CLC/CD3E/ADA/IL7R	5
GO:0045580	GO:0045580	regulation of T cell differentiation	4/30	139/18670	6.93726e-05	0.00187306	0.0012698	ZAP70/ADA/CD2/IL7R	4
GO:0070228	GO:0070228	regulation of lymphocyte apoptotic process	3/30	53/18670	8.30731e-05	0.00218235	0.00147948	CD3G/ADA/IL7R	3
GO:0032944	GO:0032944	regulation of mononuclear cell proliferation	4/30	209/18670	0.000332818	0.00577676	0.00391624	ZAP70/CLC/CD3E/ADA	4
GO:0002822	GO:0002822	regulation of adaptive immune response based on somatic recombination of immune receptors built from immunoglobulin superfamily domains	3/30	145/18670	0.0015975	0.0189362	0.0128374	CLC/ADA/IL7R	3

## Sheet: SepticShock
	ID	Description	GeneRatio	BgRatio	pvalue	p.adjust	qvalue	geneID	Count
GO:0042119	GO:0042119	neutrophil activation	89/570	498/18670	4.21651e-43	2.35197e-39	1.96134e-39	MMP8/SERPINB10/OLFM4/LTF/CRISP3/LCN2/TCN1/RETN/MPO/CEACAM1/PGLYRP1/MS4A3/CTSG/VNN1/GPR84/CLEC5A/RNASE2/MMP9/HP/STOM/RNASE3/GYG1/ANXA3/ARG1/SERPINB1/FOLR3/ABCA13/CKAP4/IL18RAP/PRG2/CLEC4D/S100A12/CTSD/CAMP/ATP8B4/S100P/STXBP2/FPR2/PYGL/ITGAM/CTSA/MME/SLCO4C1/HK3/DNASE1L1/PSMD12/MAPK14/P2RX1/PADI2/BST1/CD63/C3AR1/QSOX1/GCA/PGM2/DYNLL1/PLD1/GGH/RAB31/CDA/GNS/S100A11/ATP11B/LILRA3/OSCAR/CR1/SIGLEC9/S…	89
GO:0043312	GO:0043312	neutrophil degranulation	87/570	485/18670	2.97805e-42	8.30577e-39	6.92631e-39	MMP8/SERPINB10/OLFM4/LTF/CRISP3/LCN2/TCN1/RETN/MPO/CEACAM1/PGLYRP1/MS4A3/CTSG/VNN1/GPR84/CLEC5A/RNASE2/MMP9/HP/STOM/RNASE3/GYG1/ANXA3/ARG1/SERPINB1/FOLR3/ABCA13/CKAP4/PRG2/CLEC4D/S100A12/CTSD/CAMP/ATP8B4/S100P/STXBP2/FPR2/PYGL/ITGAM/CTSA/MME/SLCO4C1/HK3/DNASE1L1/PSMD12/MAPK14/P2RX1/PADI2/BST1/CD63/C3AR1/QSOX1/GCA/PGM2/DYNLL1/PLD1/GGH/RAB31/CDA/GNS/S100A11/ATP11B/LILRA3/OSCAR/CR1/SIGLEC9/SIGLEC5/F…	87
GO:0002283	GO:0002283	neutrophil activation involved in immune response	87/570	488/18670	4.96288e-42	9.22765e-39	7.69508e-39	MMP8/SERPINB10/OLFM4/LTF/CRISP3/LCN2/TCN1/RETN/MPO/CEACAM1/PGLYRP1/MS4A3/CTSG/VNN1/GPR84/CLEC5A/RNASE2/MMP9/HP/STOM/RNASE3/GYG1/ANXA3/ARG1/SERPINB1/FOLR3/ABCA13/CKAP4/PRG2/CLEC4D/S100A12/CTSD/CAMP/ATP8B4/S100P/STXBP2/FPR2/PYGL/ITGAM/CTSA/MME/SLCO4C1/HK3/DNASE1L1/PSMD12/MAPK14/P2RX1/PADI2/BST1/CD63/C3AR1/QSOX1/GCA/PGM2/DYNLL1/PLD1/GGH/RAB31/CDA/GNS/S100A11/ATP11B/LILRA3/OSCAR/CR1/SIGLEC9/SIGLEC5/F…	87
GO:0002446	GO:0002446	neutrophil mediated immunity	87/570	499/18670	3.12109e-41	4.35236e-38	3.6295e-38	MMP8/SERPINB10/OLFM4/LTF/CRISP3/LCN2/TCN1/RETN/MPO/CEACAM1/PGLYRP1/MS4A3/CTSG/VNN1/GPR84/CLEC5A/RNASE2/MMP9/HP/STOM/RNASE3/GYG1/ANXA3/ARG1/SERPINB1/FOLR3/ABCA13/CKAP4/PRG2/CLEC4D/S100A12/CTSD/CAMP/ATP8B4/S100P/STXBP2/FPR2/PYGL/ITGAM/CTSA/MME/SLCO4C1/HK3/DNASE1L1/PSMD12/MAPK14/P2RX1/PADI2/BST1/CD63/C3AR1/QSOX1/GCA/PGM2/DYNLL1/PLD1/GGH/RAB31/CDA/GNS/S100A11/ATP11B/LILRA3/OSCAR/CR1/SIGLEC9/SIGLEC5/F…	87
GO:0042116	GO:0042116	macrophage activation	17/570	95/18670	3.86957e-09	4.3169e-06	3.59992e-06	MMP8/THBS1/VSIG4/CST7/FPR2/ITGAM/LDLR/DYSF/IL10/SUCNR1/JMJD6/C5AR1/JAK2/SLC11A1/C1QA/TLR8/CD200	17
GO:0030099	GO:0030099	myeloid cell differentiation	37/570	416/18670	6.439e-09	5.98612e-06	4.99192e-06	LTF/CEACAM1/CLEC5A/MMP9/THBS1/CLEC1B/RHAG/C1QC/HBZ/BPGM/TSPAN2/FES/BATF/ITGA2B/SOX6/MAPK14/CA2/JMJD6/MPL/CEBPE/NFE2/DYRK3/OSCAR/TRIB1/TFRC/FOS/MYL9/ALAS2/G6PD/JAK2/RBPJ/INHBA/BCL6/IRF8/CEBPB/CSF3R/PPARG	37
GO:0062197	GO:0062197	cellular response to chemical stress	33/570	350/18670	1.04403e-08	8.31947e-06	6.93773e-06	LCN2/MPO/VNN1/TXN/MMP9/HGF/ARG1/IL18RAP/SLC2A1/DYSF/IL10/TSPO/TPM1/ANXA1/RPS3/NCF4/FOS/GSR/MGST1/CYP1B1/G6PD/JAK2/CCNA2/SIRPA/PLEKHA1/CAMKK2/GLRX2/CAB39/HMOX1/MSRB3/PRKCD/MSRB2/PPARG	33
GO:0007596	GO:0007596	blood coagulation	32/570	336/18670	1.37623e-08	9.59576e-06	8.00205e-06	CEACAM1/THBS1/CLEC1B/MMRN1/MAFF/SERPINB2/PROS1/GNA15/PLSCR1/ITGA2B/P2RX1/TFPI/ITGB3/MICAL1/MPL/GNAQ/SELP/EHD1/NFE2/GP5/F2R/MYL9/RAB27A/MFN2/F5/JAK2/ENTPD1/FERMT3/PRKCD/HPSE/PIK3CB/P2RX4	32
GO:0007599	GO:0007599	hemostasis	32/570	341/18670	1.95903e-08	1.17163e-05	9.77043e-06	CEACAM1/THBS1/CLEC1B/MMRN1/MAFF/SERPINB2/PROS1/GNA15/PLSCR1/ITGA2B/P2RX1/TFPI/ITGB3/MICAL1/MPL/GNAQ/SELP/EHD1/NFE2/GP5/F2R/MYL9/RAB27A/MFN2/F5/JAK2/ENTPD1/FERMT3/PRKCD/HPSE/PIK3CB/P2RX4	32
GO:0050817	GO:0050817	coagulation	32/570	342/18670	2.10045e-08	1.17163e-05	9.77043e-06	CEACAM1/THBS1/CLEC1B/MMRN1/MAFF/SERPINB2/PROS1/GNA15/PLSCR1/ITGA2B/P2RX1/TFPI/ITGB3/MICAL1/MPL/GNAQ/SELP/EHD1/NFE2/GP5/F2R/MYL9/RAB27A/MFN2/F5/JAK2/ENTPD1/FERMT3/PRKCD/HPSE/PIK3CB/P2RX4	32
GO:0140014	GO:0140014	mitotic nuclear division	27/570	264/18670	4.34338e-08	2.20249e-05	1.83669e-05	MKI67/CDCA5/SPAG5/ANLN/NUSAP1/TPX2/UBE2C/BIRC5/PRC1/AURKA/CENPF/NCAPG/TTK/KIF14/MAD2L2/KIF11/PRMT5/KIF2C/NUF2/TGFA/CENPE/CDCA8/CCNB1/CDT1/NEK2/ESPL1/BUB1	27
GO:0002576	GO:0002576	platelet degranulation	18/570	128/18670	6.82605e-08	3.17298e-05	2.64599e-05	THBS1/HGF/MMRN1/STXBP2/PROS1/CYB5R1/ITGA2B/P2RX1/ITGB3/CD63/TIMP1/QSOX1/CTSW/SELP/ABCC4/LHFPL2/F5/FERMT3	18
GO:0002237	GO:0002237	response to molecule of bacterial origin	31/570	343/18670	7.72855e-08	3.31614e-05	2.76538e-05	LTF/LCN2/MPO/CTSG/ARG1/CD24/ALPL/IRAK3/LY96/IL10/TSPO/TIMP4/MAPK14/TFPI/CEBPE/SELP/HPGD/ADM/F2R/CXCL3/TRIB1/FOS/MGST1/C5AR1/JAK2/PLSCR4/IL18/SIRPA/SLC11A1/IRF8/CEBPB	31
GO:0001819	GO:0001819	positive regulation of cytokine production	37/570	464/18670	1.10938e-07	4.12543e-05	3.44026e-05	MMP8/IL18R1/CLEC5A/THBS1/HGF/CLEC4E/LY96/IL10/IL1R1/GAPDH/TLR5/MAPK14/EGR1/CD3E/C3AR1/BIRC2/AIM2/ALOX15B/HLA-DPA1/ANXA1/F2R/RPS3/C5AR1/CYP1B1/JAK2/LPL/IL18/SLC11A1/FGR/HMOX1/IRF8/TLR8/CEBPB/FFAR2/SLAMF6/HPSE/CD200	37
GO:0031100	GO:0031100	animal organ regeneration	13/570	73/18670	2.81236e-07	9.22785e-05	7.69524e-05	HGF/ANXA3/FLT3/IL10/AURKA/ADM/C5AR1/CCNA2/PRMT5/TYMS/HMOX1/CEBPB/PPARG	13
GO:0042110	GO:0042110	T cell activation	36/570	464/18670	3.22321e-07	9.96621e-05	8.31097e-05	CEACAM1/IL18R1/VNN1/VSIG4/ARG1/SPTA1/CD24/CLEC4D/ARG2/CLEC4E/BATF/IL10/EGR1/CD3E/JMJD6/HLA-DPA1/ANXA1/CR1/RPS3/TFRC/GPR18/RAB27A/DUSP3/CD3G/FGL2/FUT7/IL18/SIRPA/SLC11A1/BTLA/BCL6/SEMA4A/CLC/CEBPB/SLAMF6/EOMES	36
GO:0052548	GO:0052548	regulation of endopeptidase activity	34/570	425/18670	3.39473e-07	9.96621e-05	8.31097e-05	SERPINB10/LTF/MMP9/THBS1/HGF/SERPINB1/ASPH/CTSD/WFDC1/CST7/SERPINB2/PROS1/GAPDH/SERPINI1/TIMP4/P2RX1/TFPI/RENBP/TIMP1/BIRC5/MICAL1/BIRC2/AIM2/F2R/CR1/HIP1/RPS3/CSTA/CDKN2D/SIAH2/JAK2/SERPINB8/APAF1/PPARG	34
GO:0000280	GO:0000280	nuclear division	33/570	407/18670	3.73327e-07	0.000104121	8.68281e-05	CCNA1/MKI67/CDCA5/SPAG5/ANLN/ASPM/CCNE2/NUSAP1/TPX2/UBE2C/BIRC5/PRC1/TDRD9/AURKA/CENPF/NCAPG/TTK/RAD51/KIF14/MAD2L2/KIF11/PRMT5/KIF2C/NUF2/TGFA/CENPE/CDCA8/CDC25B/CCNB1/CDT1/NEK2/ESPL1/BUB1	33
GO:0010876	GO:0010876	lipid localization	33/570	415/18670	5.79936e-07	0.00014704	0.000122619	RETN/CEACAM1/THBS1/ABCA13/ATP8B4/LDLR/DYSF/PLSCR1/ATP9A/TSPO/ACSL1/ITGB3/UGCG/MAP2K6/EHD1/CETP/ATP11B/ANXA1/ABCC4/GRAMD1A/PDZD8/GM2A/LPL/PLSCR4/SQLE/INHBA/AQP9/VAMP7/PRKCD/FFAR2/TEX2/PPARG/P2RX4	33
GO:0002285	GO:0002285	lymphocyte activation involved in immune response	20/570	181/18670	7.22673e-07	0.000174011	0.00014511	CEACAM1/IL18R1/PGLYRP1/CLEC4D/CLEC4E/BATF/IL10/ANXA1/TFRC/ITM2A/RAB27A/FGL2/MAD2L2/IL18/SLC11A1/BCL6/SEMA4A/VAMP7/SLAMF6/EOMES	20
GO:0000302	GO:0000302	response to reactive oxygen species	23/570	232/18670	7.54154e-07	0.000174011	0.00014511	LCN2/MPO/TXN/MMP9/HP/HGF/ARG1/IL18RAP/IL10/TXNIP/TPM1/ANXA1/RPS3/FOS/CYP1B1/CCNA2/SIRPA/PLEKHA1/CAMKK2/GLRX2/HMOX1/PRKCD/KPNA4	23
GO:0010951	GO:0010951	negative regulation of endopeptidase activity	24/570	250/18670	7.79898e-07	0.000174011	0.00014511	SERPINB10/LTF/MMP9/THBS1/HGF/SERPINB1/WFDC1/CST7/SERPINB2/PROS1/GAPDH/SERPINI1/TIMP4/TFPI/RENBP/TIMP1/BIRC5/MICAL1/BIRC2/CR1/CSTA/CDKN2D/SIAH2/SERPINB8	24
GO:0006979	GO:0006979	response to oxidative stress	34/570	451/18670	1.31874e-06	0.000253652	0.000211524	LCN2/MPO/VNN1/TXN/MMP9/HP/HGF/ARG1/GCLM/IL18RAP/IL10/GCLC/TXNIP/TPM1/ANXA1/RPS3/NCF4/FOS/GSR/MGST1/CYP1B1/G6PD/JAK2/CCNA2/SIRPA/PLEKHA1/CAMKK2/GLRX2/HMOX1/MCTP1/MSRB3/PRKCD/MSRB2/KPNA4	34
GO:0050727	GO:0050727	regulation of inflammatory response	30/570	374/18670	1.58427e-06	0.000294569	0.000245645	MMP8/PGLYRP1/IL1R2/MMP9/HGF/S100A12/WFDC1/CST7/FPR2/LDLR/SOCS3/IL10/IL1R1/MAPK14/SUCNR1/BST1/PDE2A/BIRC2/ANXA1/JAK2/LPL/IL18/SIRPA/BCL6/VAMP7/CEBPB/PRKCD/FFAR2/PPARG/CD200	30
GO:0032609	GO:0032609	interferon-gamma production	15/570	113/18670	1.78186e-06	0.000304678	0.000254076	IL18R1/PGLYRP1/IL18RAP/IL10/IL1R1/CD3E/HLA-DPA1/IL18/SIRPA/INHBA/SLC11A1/IRF8/TLR8/SLAMF6/EOMES	15
GO:0031667	GO:0031667	response to nutrient levels	36/570	499/18670	1.79858e-06	0.000304678	0.000254076	LCN2/MPO/ARG1/GCLM/UPP1/ALPL/SLC2A1/FES/LDLR/TSPO/CPEB4/GCLC/ACSL1/P2RX1/GDF15/HAT1/GABARAPL2/CD3E/PRL/WIPI1/RRAGD/ADM/GLUL/MAP1LC3B/G6PD/CDKN2D/LPL/TYMS/LRP11/GABARAPL1/HMOX1/APAF1/MKKS/PPARG/HSPA5/P2RX4	36
GO:0032102	GO:0032102	negative regulation of response to external stimulus	31/570	400/18670	2.18976e-06	0.000348422	0.000290554	LTF/CEACAM1/PGLYRP1/IL1R2/THBS1/VSIG4/HGF/ARG1/ARG2/WFDC1/CST7/SERPINB2/IRAK3/PROS1/FPR2/LDLR/SOCS3/IL10/TFPI/PADI2/CR1/TRIB1/GPR18/DUSP3/FGL2/SIRPA/SEMA4A/PRKCD/MKKS/PPARG/CD200	31
GO:0002697	GO:0002697	regulation of immune effector process	34/570	462/18670	2.25511e-06	0.000348422	0.000290554	CEACAM1/IL18R1/PGLYRP1/VSIG4/ARG1/IL18RAP/C1QC/IRAK3/STXBP2/PROS1/FES/ITGAM/IL10/IL1R1/MAPK14/C3AR1/BIRC2/AIM2/ANXA1/CR1/TFRC/C4BPA/C5AR1/FGL2/MAD2L2/IL18/BCL6/FGR/HMOX1/C1QA/VAMP7/CLC/FFAR2/SLAMF6	34
GO:2000377	GO:2000377	regulation of reactive oxygen species metabolic process	20/570	195/18670	2.33875e-06	0.000348422	0.000290554	MMP8/THBS1/HP/GADD45A/ARG2/FPR2/ITGAM/IL10/TSPO/MAPK14/BST1/BIRC2/RAB27A/CYP1B1/G6PD/JAK2/FOXM1/SIRPA/PRKCD/P2RX4	20
GO:0042542	GO:0042542	response to hydrogen peroxide	17/570	146/18670	2.37362e-06	0.000348422	0.000290554	LCN2/TXN/HP/HGF/ARG1/IL18RAP/IL10/TXNIP/ANXA1/RPS3/CYP1B1/SIRPA/PLEKHA1/GLRX2/HMOX1/PRKCD/KPNA4	17
GO:0150076	GO:0150076	neuroinflammatory response	12/570	75/18670	2.64223e-06	0.000377907	0.000315142	MMP8/MMP9/CST7/FPR2/ITGAM/LDLR/C5AR1/JAK2/IL18/C1QA/TLR8/CD200	12
GO:0007088	GO:0007088	regulation of mitotic nuclear division	18/570	164/18670	2.84295e-06	0.00039645	0.000330605	MKI67/CDCA5/ANLN/NUSAP1/UBE2C/AURKA/CENPF/TTK/MAD2L2/KIF11/PRMT5/TGFA/CENPE/CCNB1/CDT1/NEK2/ESPL1/BUB1	18
GO:0046677	GO:0046677	response to antibiotic	27/570	327/18670	3.0621e-06	0.000416595	0.000347405	LCN2/TXN/HP/HGF/ARG1/IL18RAP/ALPL/IL10/TXNIP/EGR1/ADCY3/GGH/BIRC2/HPGD/ANXA1/RPS3/CYP1B1/G6PD/JAK2/SIRPA/TYMS/PLEKHA1/GLRX2/HMOX1/PRKCD/KPNA4/HSPA5	27
GO:0042742	GO:0042742	defense response to bacterium	27/570	330/18670	3.63478e-06	0.000471507	0.000393197	LTF/LCN2/MPO/PGLYRP1/CTSG/HP/RNASE3/ANXA3/PRG2/CLEC4D/S100A12/CAMP/ARG2/CLEC4E/FPR2/IL10/TLR5/GNLY/CEBPE/SELP/C5AR1/RBPJ/SLC11A1/FGR/IRF8/CEBPB/PRKCD	27
GO:0043434	GO:0043434	response to peptide hormone	32/570	436/18670	4.74145e-06	0.00056684	0.000472696	RETN/CEACAM1/GRB10/ARG1/SORT1/SLC2A1/SOCS3/IL10/GCLC/TIMP4/AGTRAP/GDF15/CA2/ATP6V1C1/EGR1/TIMP1/PRL/REG1B/ADCY3/GGH/RAB31/ANXA1/ADM/BSG/RAB10/JAK2/LPL/CCNA2/KL/YWHAG/PRKCD/PPARG	32
GO:0001818	GO:0001818	negative regulation of cytokine production	25/570	296/18670	4.75997e-06	0.00056684	0.000472696	MMP8/LTF/CEACAM1/PGLYRP1/IL1R2/THBS1/VSIG4/HGF/ARG1/SERPINB1/CD24/ARG2/IRAK3/IL10/TSPO/LAPTM4B/ANXA1/GPR18/SIRPA/INHBA/SLC11A1/BCL6/HMOX1/TLR8/CD200	25
GO:0050663	GO:0050663	cytokine secretion	22/570	240/18670	4.77617e-06	0.00056684	0.000472696	MMP8/IL1R2/CLEC5A/SERPINB1/S100A12/ARG2/CLEC4E/DYSF/IL10/GAPDH/TLR5/MAPK14/AIM2/ALOX15B/ANXA1/F2R/LPL/RBPJ/FGR/TLR8/FFAR2/CD200	22
GO:0007059	GO:0007059	chromosome segregation	26/570	321/18670	6.58595e-06	0.000734729	0.000612702	MKI67/CDCA5/SPAG5/CCNE2/NUSAP1/BIRC5/PRC1/SRPK1/CENPF/NCAPG/TTK/RPS3/KIF14/MAD2L2/FAM83D/KIF2C/NUF2/CENPE/CDCA8/HJURP/CCNB1/CDT1/NEK2/ESPL1/OIP5/BUB1	26
GO:0031099	GO:0031099	regeneration	19/570	198/18670	1.09744e-05	0.00117436	0.000979319	HGF/ANXA3/FLT3/DYSF/IL10/TSPO/AURKA/KLF5/ANXA1/ADM/C5AR1/JAK2/CCNA2/PRMT5/TYMS/HMOX1/CCNB1/CEBPB/PPARG	19
GO:0002262	GO:0002262	myeloid cell homeostasis	16/570	147/18670	1.11926e-05	0.00117436	0.000979319	RHAG/HBZ/BPGM/SOX6/MAPK14/JMJD6/MPL/ANXA1/DYRK3/ALAS2/G6PD/JAK2/INHBA/BCL6/HMOX1/PIK3CB	16
GO:0050866	GO:0050866	negative regulation of cell activation	19/570	199/18670	1.17949e-05	0.00117436	0.000979319	CEACAM1/PGLYRP1/VSIG4/ARG1/ARG2/CST7/SAMSN1/LDLR/IL10/GCLC/ANXA1/DUSP3/FGL2/INHBA/BCL6/HMOX1/CEBPB/PRKCD/CD200	19
GO:0050900	GO:0050900	leukocyte migration	34/570	499/18670	1.1836e-05	0.00117436	0.000979319	CEACAM1/THBS1/SLC7A5/S100A12/PROS1/GYPA/FPR2/ITGAM/DYSF/IL10/IL1R1/ITGA2B/MAPK14/PADI2/BST1/ITGB3/C3AR1/SELP/ANXA1/BSG/CXCL3/GPR18/C5AR1/FUT7/SIRPA/CCL22/CEACAM3/HMOX1/CSF3R/FFAR2/PIK3CB/CD200/P2RX4/WNK1	34
GO:0001774	GO:0001774	microglial cell activation	9/570	48/18670	1.25327e-05	0.00117436	0.000979319	MMP8/CST7/FPR2/ITGAM/LDLR/C5AR1/JAK2/C1QA/TLR8	9
GO:0002269	GO:0002269	leukocyte activation involved in inflammatory response	9/570	48/18670	1.25327e-05	0.00117436	0.000979319	MMP8/CST7/FPR2/ITGAM/LDLR/C5AR1/JAK2/C1QA/TLR8	9
GO:0032147	GO:0032147	activation of protein kinase activity	26/570	333/18670	1.26321e-05	0.00117436	0.000979319	TXN/THBS1/HGF/GADD45A/PDGFC/MAPK14/GDF15/ITGB3/TPX2/FGF13/ADCY3/MAP2K6/PROK2/F2R/MLKL/C5AR1/KIF14/JAK2/IL18/FPR1/TGFA/SLC11A1/CAB39/PRKCD/PIK3CB/WNK1	26
GO:0002367	GO:0002367	cytokine production involved in immune response	13/570	102/18670	1.35895e-05	0.00124266	0.00103628	IL18R1/ARG1/IL18RAP/IRAK3/IL10/IL1R1/MAPK14/IL18/SLC11A1/BCL6/HMOX1/CLC/FFAR2	13
GO:0051983	GO:0051983	regulation of chromosome segregation	13/570	103/18670	1.5126e-05	0.00133925	0.00111682	MKI67/CDCA5/SPAG5/CENPF/TTK/MAD2L2/KIF2C/CENPE/CCNB1/CDT1/NEK2/ESPL1/BUB1	13
GO:0001906	GO:0001906	cell killing	17/570	168/18670	1.58373e-05	0.00138032	0.00115107	LTF/CEACAM1/PGLYRP1/CTSG/ARG1/IL18RAP/S100A12/CAMP/STXBP2/ITGAM/GAPDH/GNLY/PRF1/RAB27A/IL18/VAMP7/SLAMF6	17
GO:0006869	GO:0006869	lipid transport	28/570	380/18670	1.72689e-05	0.00145949	0.00121709	RETN/CEACAM1/THBS1/ABCA13/ATP8B4/LDLR/PLSCR1/ATP9A/TSPO/ACSL1/ITGB3/UGCG/MAP2K6/CETP/ATP11B/ANXA1/ABCC4/GRAMD1A/PDZD8/GM2A/PLSCR4/INHBA/AQP9/VAMP7/PRKCD/TEX2/PPARG/P2RX4	28
GO:0050000	GO:0050000	chromosome localization	11/570	76/18670	1.85027e-05	0.00152298	0.00127003	CDCA5/SPAG5/CENPF/KIF14/FAM83D/KIF2C/NUF2/CENPE/CDCA8/CCNB1/CDT1	11
GO:0051783	GO:0051783	regulation of nuclear division	18/570	188/18670	1.91815e-05	0.00155064	0.0012931	MKI67/CDCA5/ANLN/NUSAP1/UBE2C/AURKA/CENPF/TTK/MAD2L2/KIF11/PRMT5/TGFA/CENPE/CCNB1/CDT1/NEK2/ESPL1/BUB1	18
GO:0072593	GO:0072593	reactive oxygen species metabolic process	23/570	284/18670	2.23034e-05	0.00175223	0.00146121	MMP8/MPO/THBS1/HP/GADD45A/ARG2/HBZ/FPR2/ITGAM/IL10/TSPO/MAPK14/BST1/BIRC2/NCF4/RAB27A/CYP1B1/G6PD/JAK2/FOXM1/SIRPA/PRKCD/P2RX4	23
GO:0050707	GO:0050707	regulation of cytokine secretion	19/570	210/18670	2.52118e-05	0.00192646	0.00160651	MMP8/IL1R2/CLEC5A/SERPINB1/ARG2/CLEC4E/IL10/GAPDH/TLR5/MAPK14/AIM2/ALOX15B/ANXA1/F2R/LPL/FGR/TLR8/FFAR2/CD200	19
GO:0002430	GO:0002430	complement receptor mediated signaling pathway	5/570	13/18670	2.73702e-05	0.00203562	0.00169753	FPR2/C3AR1/CR1/C5AR1/FPR1	5
GO:0046651	GO:0046651	lymphocyte proliferation	22/570	272/18670	3.41256e-05	0.00250464	0.00208866	VSIG4/ARG1/SPTA1/CD24/FLT3/ARG2/IL10/BST1/CD3E/MS4A1/MPL/HLA-DPA1/ANXA1/RPS3/TFRC/IL18/SLC11A1/BCL6/IKZF3/CLC/CEBPB/PRKCD	22
GO:0032943	GO:0032943	mononuclear cell proliferation	22/570	274/18670	3.81344e-05	0.00276251	0.0023037	VSIG4/ARG1/SPTA1/CD24/FLT3/ARG2/IL10/BST1/CD3E/MS4A1/MPL/HLA-DPA1/ANXA1/RPS3/TFRC/IL18/SLC11A1/BCL6/IKZF3/CLC/CEBPB/PRKCD	22
GO:0071216	GO:0071216	cellular response to biotic stimulus	20/570	236/18670	3.99199e-05	0.00285478	0.00238065	LTF/LCN2/CTSG/ARG1/LY96/IL10/TSPO/MAPK14/TXNIP/TFPI/CEBPE/CXCL3/TRIB1/PLSCR4/IL18/SIRPA/IRF8/CEBPB/APAF1/HSPA5	20
GO:0008608	GO:0008608	attachment of spindle microtubules to kinetochore	7/570	32/18670	4.12675e-05	0.0029138	0.00242986	SPAG5/KIF2C/NUF2/CENPE/CCNB1/CDT1/NEK2	7
GO:0071236	GO:0071236	cellular response to antibiotic	15/570	147/18670	4.48768e-05	0.00311515	0.00259777	LCN2/TXN/HGF/ARG1/IL18RAP/IL10/EGR1/ADCY3/ANXA1/RPS3/CYP1B1/SIRPA/PLEKHA1/PRKCD/HSPA5	15
GO:0070301	GO:0070301	cellular response to hydrogen peroxide	12/570	99/18670	4.81058e-05	0.0031314	0.00261132	LCN2/TXN/HGF/ARG1/IL18RAP/IL10/ANXA1/RPS3/CYP1B1/SIRPA/PLEKHA1/PRKCD	12
GO:0002718	GO:0002718	regulation of cytokine production involved in immune response	11/570	84/18670	4.81558e-05	0.0031314	0.00261132	IL18R1/ARG1/IRAK3/IL10/IL1R1/MAPK14/IL18/BCL6/HMOX1/CLC/FFAR2	11
GO:0050777	GO:0050777	negative regulation of immune response	15/570	150/18670	5.67371e-05	0.00352734	0.00294151	CEACAM1/PGLYRP1/VSIG4/ARG1/ARG2/IRAK3/SAMSN1/IL10/ANXA1/CR1/C4BPA/FGL2/BCL6/HMOX1/PPARG	15
GO:0006909	GO:0006909	phagocytosis	26/570	369/18670	7.23754e-05	0.00438815	0.00365935	THBS1/ANXA3/FPR2/ITGAM/LDLR/DYSF/CEACAM4/ITGB3/CORO1C/JMJD6/RAB31/CEBPE/ANXA1/FCGR1A/NCF4/RAB27A/CD3G/C4BPA/SIRPA/SLC11A1/FGR/IRF8/VAMP7/PRKCD/PIK3CB/PPARG	26
GO:0050670	GO:0050670	regulation of lymphocyte proliferation	18/570	208/18670	7.32453e-05	0.00439314	0.00366351	VSIG4/ARG1/SPTA1/CD24/ARG2/IL10/BST1/CD3E/MPL/HLA-DPA1/ANXA1/RPS3/TFRC/IL18/BCL6/IKZF3/CLC/CEBPB	18
GO:0097237	GO:0097237	cellular response to toxic substance	20/570	247/18670	7.55895e-05	0.00447149	0.00372885	LCN2/MPO/TXN/HP/HGF/ARG1/IL18RAP/CLIC2/HBZ/IL10/EGR1/ANXA1/RPS3/GSR/MGST1/CYP1B1/SIRPA/PLEKHA1/HMOX1/PRKCD	20
GO:0042092	GO:0042092	type 2 immune response	7/570	35/18670	7.61549e-05	0.00447149	0.00372885	ARG1/ARG2/BATF/IL10/ANXA1/IL18/BCL6	7
GO:0032944	GO:0032944	regulation of mononuclear cell proliferation	18/570	209/18670	7.79251e-05	0.00452778	0.00377578	VSIG4/ARG1/SPTA1/CD24/ARG2/IL10/BST1/CD3E/MPL/HLA-DPA1/ANXA1/RPS3/TFRC/IL18/BCL6/IKZF3/CLC/CEBPB	18
GO:0051260	GO:0051260	protein homooligomerization	25/570	351/18670	8.35452e-05	0.00480428	0.00400636	OLFM4/LCN2/STOM/ARG1/P2RX1/CD3E/TIFA/KCNA3/JMJD6/KCTD9/PRF1/TMEM120A/CDA/EHD1/SHKBP1/GLUL/RAD51/MLKL/MGST1/CD3G/TK1/HMOX1/MARCKS/APAF1/P2RX4	25
GO:0002449	GO:0002449	lymphocyte mediated immunity	25/570	352/18670	8.74156e-05	0.00497556	0.00414919	CEACAM1/IL18R1/ARG1/IL18RAP/C1QC/BATF/IL10/IL1R1/PRF1/KLRD1/CR1/TFRC/RAB27A/C4BPA/FGL2/MAD2L2/IL18/SLC11A1/BCL6/C1QA/VAMP7/TLR8/CLC/PRKCD/SLAMF6	25
GO:0045454	GO:0045454	cell redox homeostasis	10/570	76/18670	0.000101437	0.00560211	0.00467168	MPO/TXN/GCLC/QSOX1/GLRX/NCF4/GSR/SLC11A1/GLRX2/HVCN1	10
GO:0002685	GO:0002685	regulation of leukocyte migration	17/570	196/18670	0.000112127	0.00601387	0.00501506	THBS1/FPR2/DYSF/IL1R1/ITGA2B/MAPK14/PADI2/BST1/C3AR1/SELP/ANXA1/GPR18/C5AR1/HMOX1/CD200/P2RX4/WNK1	17
GO:0022407	GO:0022407	regulation of cell-cell adhesion	27/570	402/18670	0.000118033	0.00623028	0.00519553	CEACAM1/VNN1/VSIG4/ARG1/SPTA1/CD24/ARG2/IL10/MAPK14/CD3E/HLA-DPA1/ANXA1/RPS3/CITED2/TFRC/DUSP3/FGL2/MAD2L2/JAK2/IL18/SIRPA/FERMT3/BTLA/BCL6/CEBPB/PRKCD/WNK1	27
GO:0106106	GO:0106106	cold-induced thermogenesis	14/570	143/18670	0.000125002	0.00645612	0.00538386	LCN2/IL18R1/GRB10/PDGFC/ACSL1/MAP2K6/FABP5/MFN2/JAK2/IL18/ELOVL6/RBPJ/G0S2/CEBPB	14
GO:0120161	GO:0120161	regulation of cold-induced thermogenesis	14/570	143/18670	0.000125002	0.00645612	0.00538386	LCN2/IL18R1/GRB10/PDGFC/ACSL1/MAP2K6/FABP5/MFN2/JAK2/IL18/ELOVL6/RBPJ/G0S2/CEBPB	14
GO:0002460	GO:0002460	adaptive immune response based on somatic recombination of immune receptors built from immunoglobulin superfamily domains	25/570	361/18670	0.000130154	0.00666055	0.00555434	CEACAM1/IL18R1/ARG1/IL18RAP/C1QC/BATF/IL10/IL1R1/PRF1/ANXA1/CR1/TFRC/RAB27A/C4BPA/FGL2/MAD2L2/IL18/SLC11A1/BCL6/C1QA/SEMA4A/TLR8/CLC/PRKCD/SLAMF6	25
GO:0007568	GO:0007568	aging	23/570	321/18670	0.000145617	0.00718808	0.00599425	RETN/MPO/ARG1/GCLM/CISD2/BCL2A1/ARG2/IL10/MME/TSPO/GCLC/MAPK14/TIMP1/ADM/FOS/FOXM1/TYMS/BCL6/GLRX2/C1QA/KL/PRKCD/APAF1	23
GO:0008217	GO:0008217	regulation of blood pressure	16/570	182/18670	0.000151325	0.00732935	0.00611206	CTSG/MME/P2RX1/AGTRAP/SUCNR1/RENBP/TPM1/ADM/F2R/SCPEP1/HMOX1/CPA3/MKKS/PPARG/P2RX4/WNK1	16
GO:0060326	GO:0060326	cell chemotaxis	22/570	304/18670	0.000175137	0.00820937	0.00684592	THBS1/HGF/S100A12/FPR2/DYSF/IL10/MAPK14/PADI2/BST1/C3AR1/ANXA1/CXCL3/GPR18/C5AR1/HBEGF/CCR3/CCL22/CSF3R/PRKCD/FFAR2/P2RX4/WNK1	22
GO:1901987	GO:1901987	regulation of cell cycle phase transition	30/570	480/18670	0.000180377	0.00832142	0.00693936	GADD45A/CDCA5/ANLN/PSMD12/TPX2/UBE2C/DYNLL1/AURKA/PBX1/GTSE1/ANXA1/DYRK3/CENPF/TTK/HMMR/KIF14/MAD2L2/CDKN2D/FAM83D/CENPE/ACTR1A/CDC25B/CCNB1/YWHAG/CDT1/CDC25A/NEK2/ESPL1/RBX1/BUB1	30
GO:0050832	GO:0050832	defense response to fungus	7/570	40/18670	0.000185016	0.00839042	0.0069969	LTF/MPO/CTSG/ARG1/S100A12/GAPDH/GNLY	7
GO:1902850	GO:1902850	microtubule cytoskeleton organization involved in mitosis	13/570	131/18670	0.000188756	0.00841267	0.00701545	NUSAP1/TPX2/BIRC5/PRC1/AURKA/TTK/KIF11/NUF2/CENPE/ACTR1A/CCNB1/NEK2/ESPL1	13
GO:1902099	GO:1902099	regulation of metaphase/anaphase transition of cell cycle	8/570	53/18670	0.000189743	0.00841267	0.00701545	CENPF/TTK/MAD2L2/CENPE/CCNB1/CDT1/ESPL1/BUB1	8
GO:0044839	GO:0044839	cell cycle G2/M phase transition	20/570	266/18670	0.000206338	0.0089221	0.00744027	PSMD12/TPX2/DYNLL1/AURKA/PBX1/CCNB2/GTSE1/DYRK3/CENPF/HMMR/KIF14/CCNA2/FOXM1/ACTR1A/CDC25B/CCNB1/YWHAG/CDC25A/NEK2/RBX1	20
GO:0001991	GO:0001991	regulation of systemic arterial blood pressure by circulatory renin-angiotensin	5/570	19/18670	0.000212391	0.00911319	0.00759963	CTSG/MME/SUCNR1/F2R/CPA3	5
GO:0051346	GO:0051346	negative regulation of hydrolase activity	29/570	463/18670	0.000221951	0.0093791	0.00782138	SERPINB10/LTF/MMP9/THBS1/HGF/SERPINB1/SORT1/WFDC1/CST7/SERPINB2/PROS1/GAPDH/SERPINI1/TIMP4/TFPI/RENBP/TIMP1/BIRC5/MICAL1/BIRC2/ANXA1/CR1/CSTA/CDKN2D/SIAH2/SERPINB8/GZMA/MKKS/WNK1	29
GO:0010743	GO:0010743	regulation of macrophage derived foam cell differentiation	6/570	30/18670	0.000250634	0.0104331	0.00870034	ITGB3/ALOX15B/CETP/LPL/IL18/PPARG	6
GO:0002831	GO:0002831	regulation of response to biotic stimulus	26/570	400/18670	0.000262565	0.0106957	0.00891927	LTF/CEACAM1/VSIG4/ARG1/IL18RAP/CLEC4D/ARG2/IRAK3/CLEC4E/LY96/FPR2/SOCS3/PLSCR1/PSMD12/BIRC2/AIM2/CR1/TRIB1/FGL2/JAK2/FGR/TLR8/PRKCD/FFAR2/SLAMF6/PPARG	26
GO:2000556	GO:2000556	positive regulation of T-helper 1 cell cytokine production	3/570	5/18670	0.000270378	0.0106957	0.00891927	IL18R1/IL1R1/IL18	3
GO:1990845	GO:1990845	adaptive thermogenesis	14/570	154/18670	0.000272786	0.0106957	0.00891927	LCN2/IL18R1/GRB10/PDGFC/ACSL1/MAP2K6/FABP5/MFN2/JAK2/IL18/ELOVL6/RBPJ/G0S2/CEBPB	14
GO:0006525	GO:0006525	arginine metabolic process	5/570	20/18670	0.000276116	0.0106957	0.00891927	ARG1/ARG2/OAT/ASL/ART4	5
GO:0007159	GO:0007159	leukocyte cell-cell adhesion	23/570	337/18670	0.000294774	0.0109148	0.009102	CEACAM1/VNN1/VSIG4/ARG1/SPTA1/CD24/ARG2/IL10/CD3E/SELP/HLA-DPA1/ANXA1/RPS3/TFRC/DUSP3/FGL2/IL18/SIRPA/FERMT3/BTLA/BCL6/CEBPB/WNK1	23
GO:0014068	GO:0014068	positive regulation of phosphatidylinositol 3-kinase signaling	10/570	87/18670	0.000315152	0.0112948	0.0094189	HGF/FLT3/NEDD4/PDGFC/SELP/F2R/JAK2/IL18/FGR/PIK3CB	10
GO:0019320	GO:0019320	hexose catabolic process	8/570	57/18670	0.000317906	0.0112948	0.0094189	PFKFB2/BPGM/HK3/GAPDH/PGK1/PGM2/FUT7/TKTL1	8
GO:0071496	GO:0071496	cellular response to external stimulus	23/570	339/18670	0.00032066	0.0113205	0.00944034	LCN2/UPP1/GADD45A/SLC2A1/FES/CPEB4/GCLC/TLR5/GABARAPL2/PDE2A/WIPI1/RRAGD/GLUL/MAP1LC3B/FOS/LPL/GLRX2/GABARAPL1/HMOX1/TLR8/PPARG/HSPA5/P2RX4	23
GO:0010038	GO:0010038	response to metal ion	24/570	362/18670	0.000336057	0.0117496	0.00979814	MMP9/THBS1/ARG1/NEDD4/NEDD4L/TSPO/GCLC/TXNIP/CA2/SUCNR1/GGH/CYBRD1/SLC40A1/BSG/FOS/G6PD/AQP9/HMOX1/HVCN1/C1QA/CCNB1/HSPA5/P2RX4/WNK1	24
GO:0051873	GO:0051873	killing by host of symbiont cells	4/570	12/18670	0.000350001	0.0119773	0.00998808	CTSG/ARG1/CAMP/GAPDH	4
GO:0019730	GO:0019730	antimicrobial humoral response	12/570	122/18670	0.000358353	0.0121145	0.0101025	LTF/LCN2/PGLYRP1/CTSG/RNASE3/S100A12/CAMP/GAPDH/GNLY/REG1B/CXCL3/SLC11A1	12
GO:0035690	GO:0035690	cellular response to drug	27/570	433/18670	0.000388204	0.0128767	0.010738	LCN2/TXN/HGF/ARG1/GCLM/IL18RAP/GNA15/IL10/GCLC/PDE2A/EGR1/ADCY3/GNAQ/AIM2/ANXA1/RPS3/RAD51/TFRC/CYP1B1/CCNA2/PRMT5/SIRPA/PLEKHA1/HMOX1/PRKCD/HSPA5/P2RX4	27
GO:0018212	GO:0018212	peptidyl-tyrosine modification	24/570	366/18670	0.000394062	0.0128767	0.010738	BMX/HGF/CD24/FLT3/SAMSN1/FES/PDGFC/SOCS3/BST1/ITGB3/CD3E/TPST1/MAP2K6/DYRK3/TTK/FCGR1A/JAK2/IL18/TGFA/HBEGF/ENPP2/CAMKK2/FGR/PRKCD	24
GO:0051101	GO:0051101	regulation of DNA binding	12/570	124/18670	0.000416119	0.0131401	0.0109577	MMP8/TXN/MMP9/CDCA5/MAD2L2/JAK2/HMOX1/GZMA/HJURP/CDT1/NEK2/PPARG	12
GO:0001909	GO:0001909	leukocyte mediated cytotoxicity	11/570	107/18670	0.00042768	0.0133274	0.0111139	CEACAM1/CTSG/ARG1/IL18RAP/STXBP2/ITGAM/PRF1/RAB27A/IL18/VAMP7/SLAMF6	11
GO:0043300	GO:0043300	regulation of leukocyte degranulation	7/570	46/18670	0.000453509	0.0138566	0.0115552	CEACAM1/STXBP2/FES/ITGAM/FGR/HMOX1/VAMP7	7
GO:0045088	GO:0045088	regulation of innate immune response	21/570	305/18670	0.000474647	0.014342	0.01196	CEACAM1/VSIG4/ARG1/IL18RAP/CLEC4D/IRAK3/CLEC4E/FPR2/SOCS3/PLSCR1/PSMD12/BIRC2/AIM2/CR1/JAK2/FGR/TLR8/PRKCD/FFAR2/SLAMF6/PPARG	21
GO:0031577	GO:0031577	spindle checkpoint	6/570	34/18670	0.000511872	0.0147176	0.0122733	CENPF/TTK/MAD2L2/CCNB1/CDT1/BUB1	6
GO:0071173	GO:0071173	spindle assembly checkpoint	6/570	34/18670	0.000511872	0.0147176	0.0122733	CENPF/TTK/MAD2L2/CCNB1/CDT1/BUB1	6
GO:0071174	GO:0071174	mitotic spindle checkpoint	6/570	34/18670	0.000511872	0.0147176	0.0122733	CENPF/TTK/MAD2L2/CCNB1/CDT1/BUB1	6
GO:1905818	GO:1905818	regulation of chromosome separation	8/570	62/18670	0.000569313	0.0160385	0.0133748	CENPF/TTK/MAD2L2/CENPE/CCNB1/CDT1/ESPL1/BUB1	8
GO:0019882	GO:0019882	antigen processing and presentation	17/570	226/18670	0.000600644	0.0168362	0.0140399	THBS1/CTSD/PSMD12/HLA-DRA/RAB32/DYNLL1/HLA-DPA1/FCGR1A/NCF4/RAB27A/FGL2/RAB10/KIF11/KIF2C/CENPE/ACTR1A/SLC11A1	17
GO:0000086	GO:0000086	G2/M transition of mitotic cell cycle	18/570	247/18670	0.000610823	0.0170358	0.0142065	PSMD12/TPX2/DYNLL1/AURKA/PBX1/CCNB2/CENPF/HMMR/KIF14/CCNA2/FOXM1/ACTR1A/CDC25B/CCNB1/YWHAG/CDC25A/NEK2/RBX1	18
GO:0006959	GO:0006959	humoral immune response	23/570	356/18670	0.000634336	0.0174481	0.0145502	LTF/LCN2/PGLYRP1/CTSG/RNASE3/VSIG4/S100A12/C1QC/CAMP/PROS1/GAPDH/BST1/GNLY/C3AR1/REG1B/MS4A1/CR1/CXCL3/C4BPA/C5AR1/RBPJ/SLC11A1/C1QA	23
GO:0006879	GO:0006879	cellular iron ion homeostasis	8/570	63/18670	0.000634988	0.0174481	0.0145502	LTF/LCN2/CYBRD1/SLC40A1/TFRC/ALAS2/SLC11A1/HMOX1	8
GO:0015711	GO:0015711	organic anion transport	29/570	495/18670	0.000658568	0.0179195	0.0149433	CEACAM1/THBS1/RHAG/SLC7A5/ARG1/FOLR3/CA4/SLC2A1/SLC26A8/ATP8B4/LDLR/CYB5R1/PLSCR1/ATP9A/SLCO4C1/ACSL1/CA2/MAP2K6/CETP/ATP11B/ANXA1/ABCC4/PLSCR4/ABCC11/SLC11A1/AQP9/PRKCD/PPARG/P2RX4	29
GO:0030193	GO:0030193	regulation of blood coagulation	9/570	79/18670	0.000665438	0.0180185	0.0150259	CEACAM1/THBS1/SERPINB2/PROS1/TFPI/SELP/F2R/PRKCD/HPSE	9
GO:0051712	GO:0051712	positive regulation of killing of cells of other organism	4/570	14/18670	0.000674146	0.0180575	0.0150584	PGLYRP1/ARG1/GAPDH/PRF1	4
GO:0042832	GO:0042832	defense response to protozoan	5/570	24/18670	0.000684277	0.0181757	0.015157	ARG1/BATF/IL10/SLC11A1/IRF8	5
GO:0010742	GO:0010742	macrophage derived foam cell differentiation	6/570	36/18670	0.00070401	0.0183332	0.0152884	ITGB3/ALOX15B/CETP/LPL/IL18/PPARG	6
GO:0090077	GO:0090077	foam cell differentiation	6/570	36/18670	0.00070401	0.0183332	0.0152884	ITGB3/ALOX15B/CETP/LPL/IL18/PPARG	6
GO:1901607	GO:1901607	alpha-amino acid biosynthetic process	8/570	64/18670	0.000706641	0.0183332	0.0152884	BCAT1/OAT/GLUL/PLOD2/PHGDH/PSAT1/ASL/PLOD1	8
GO:0009612	GO:0009612	response to mechanical stimulus	16/570	210/18670	0.000750212	0.0189352	0.0157904	RETN/MPO/THBS1/GADD45A/SLC2A1/GCLC/TLR5/MAPK14/TXNIP/PDE2A/FOS/LRP11/TLR8/CCNB1/MKKS/PPARG	16
GO:0055072	GO:0055072	iron ion homeostasis	9/570	81/18670	0.000799362	0.0200849	0.0167491	LTF/LCN2/RHAG/CYBRD1/SLC40A1/TFRC/ALAS2/SLC11A1/HMOX1	9
GO:0010759	GO:0010759	positive regulation of macrophage chemotaxis	4/570	15/18670	0.000897217	0.0218545	0.0182248	THBS1/MAPK14/C3AR1/C5AR1	4
GO:0150146	GO:0150146	cell junction disassembly	4/570	15/18670	0.000897217	0.0218545	0.0182248	C1QC/ITGAM/DUSP3/C1QA	4
GO:0048661	GO:0048661	positive regulation of smooth muscle cell proliferation	10/570	101/18670	0.00103528	0.0243899	0.0203391	MMP9/THBS1/IL10/HPGD/ABCC4/MFN2/JAK2/IL18/HBEGF/HMOX1	10
GO:0050818	GO:0050818	regulation of coagulation	9/570	84/18670	0.00104066	0.0243899	0.0203391	CEACAM1/THBS1/SERPINB2/PROS1/TFPI/SELP/F2R/PRKCD/HPSE	9
GO:0019915	GO:0019915	lipid storage	8/570	68/18670	0.00106107	0.0246611	0.0205653	DYSF/ITGB3/EHD1/GM2A/LPL/SQLE/FFAR2/PPARG	8
GO:0050867	GO:0050867	positive regulation of cell activation	24/570	394/18670	0.00110756	0.0252162	0.0210281	MMP8/VNN1/THBS1/SPTA1/CD24/CLEC4D/ITGAM/IL10/BST1/CD3E/MPL/SELP/HLA-DPA1/ANXA1/RPS3/TFRC/MAD2L2/JAK2/IL18/SIRPA/BTLA/BCL6/FGR/VAMP7	24
GO:0033002	GO:0033002	muscle cell proliferation	17/570	239/18670	0.00111892	0.0253712	0.0211575	MMP9/THBS1/IL10/MAPK14/TPM1/HPGD/ABCC4/TRIB1/MFN2/NOG/JAK2/IL18/RBPJ/HBEGF/HMOX1/CCNB1/PPARG	17
GO:0034341	GO:0034341	response to interferon-gamma	15/570	199/18670	0.00120854	0.0269651	0.0224866	ARG1/STXBP2/SOCS3/IFITM3/GAPDH/HLA-DRA/HLA-DPA1/FCGR1A/JAK2/SIRPA/SLC11A1/CCL22/IRF8/PRKCD/PPARG	15
GO:0042089	GO:0042089	cytokine biosynthetic process	11/570	123/18670	0.00137487	0.0296395	0.0247168	THBS1/IL10/EGR1/CD3E/CEBPE/JAK2/IL18/INHBA/HMOX1/TLR8/CEBPB	11
GO:0002246	GO:0002246	wound healing involved in inflammatory response	3/570	8/18670	0.00141343	0.0296395	0.0247168	TIMP1/F2R/HMOX1	3
GO:0017185	GO:0017185	peptidyl-lysine hydroxylation	3/570	8/18670	0.00141343	0.0296395	0.0247168	JMJD6/PLOD2/PLOD1	3
GO:0030853	GO:0030853	negative regulation of granulocyte differentiation	3/570	8/18670	0.00141343	0.0296395	0.0247168	CEACAM1/C1QC/TRIB1	3
GO:0032071	GO:0032071	regulation of endodeoxyribonuclease activity	3/570	8/18670	0.00141343	0.0296395	0.0247168	RPS3/GZMA/PRKCD	3
GO:0035655	GO:0035655	interleukin-18-mediated signaling pathway	3/570	8/18670	0.00141343	0.0296395	0.0247168	IL18R1/IL18RAP/IL18	3
GO:0044771	GO:0044771	meiotic cell cycle phase transition	3/570	8/18670	0.00141343	0.0296395	0.0247168	TTK/CDC25B/CDC25A	3
GO:0045916	GO:0045916	negative regulation of complement activation	3/570	8/18670	0.00141343	0.0296395	0.0247168	VSIG4/CR1/C4BPA	3
GO:0071351	GO:0071351	cellular response to interleukin-18	3/570	8/18670	0.00141343	0.0296395	0.0247168	IL18R1/IL18RAP/IL18	3
GO:1901993	GO:1901993	regulation of meiotic cell cycle phase transition	3/570	8/18670	0.00141343	0.0296395	0.0247168	TTK/CDC25B/CDC25A	3
GO:0042107	GO:0042107	cytokine metabolic process	11/570	124/18670	0.0014682	0.0305006	0.025435	THBS1/IL10/EGR1/CD3E/CEBPE/JAK2/IL18/INHBA/HMOX1/TLR8/CEBPB	11
GO:0035729	GO:0035729	cellular response to hepatocyte growth factor stimulus	4/570	17/18670	0.00149027	0.0305006	0.025435	HGF/GCLM/IL10/GCLC	4
GO:0002456	GO:0002456	T cell mediated immunity	10/570	106/18670	0.00149935	0.0305006	0.025435	CEACAM1/IL18R1/ARG1/IL18RAP/IL1R1/PRF1/RAB27A/IL18/SLC11A1/CLC	10
GO:1903532	GO:1903532	positive regulation of secretion by cell	24/570	403/18670	0.00150132	0.0305006	0.025435	MMP8/RETN/PFKFB2/CLEC5A/CLEC4E/ITGAM/IL10/GAPDH/MAPK14/DYNLL1/MAP2K6/AIM2/ALOX15B/F2R/GLUL/RAB27A/JAK2/LPL/INHBA/FGR/VAMP7/TLR8/FFAR2/P2RX4	24
GO:0006749	GO:0006749	glutathione metabolic process	7/570	56/18670	0.00151146	0.0305006	0.025435	GCLM/GCLC/OPLAH/GSR/MGST1/G6PD/GLRX2	7
GO:0045931	GO:0045931	positive regulation of mitotic cell cycle	13/570	163/18670	0.00151464	0.0305006	0.025435	CDCA5/NUSAP1/UBE2C/AURKA/PBX1/ANXA1/DUSP3/TGFA/CDC25B/CCNB1/CDT1/CDC25A/ESPL1	13
GO:0031668	GO:0031668	cellular response to extracellular stimulus	18/570	268/18670	0.00155136	0.0311277	0.0259579	LCN2/UPP1/SLC2A1/FES/CPEB4/GABARAPL2/WIPI1/RRAGD/GLUL/MAP1LC3B/FOS/LPL/GLRX2/GABARAPL1/HMOX1/PPARG/HSPA5/P2RX4	18
GO:0046427	GO:0046427	positive regulation of receptor signaling pathway via JAK-STAT	9/570	89/18670	0.00157132	0.0313029	0.026104	FLT3/SOCS3/IL10/IL10RB/PRL/F2R/CYP1B1/JAK2/IL18	9
GO:0060333	GO:0060333	interferon-gamma-mediated signaling pathway	9/570	91/18670	0.00183647	0.0353661	0.0294924	ARG1/SOCS3/HLA-DRA/HLA-DPA1/FCGR1A/JAK2/IRF8/PRKCD/PPARG	9
GO:0045332	GO:0045332	phospholipid translocation	6/570	43/18670	0.00183999	0.0353661	0.0294924	ATP8B4/PLSCR1/ATP9A/ATP11B/PLSCR4/PRKCD	6
GO:0071371	GO:0071371	cellular response to gonadotropin stimulus	4/570	18/18670	0.0018702	0.0356041	0.0296908	GCLM/GCLC/CCNA2/INHBA	4
GO:0061041	GO:0061041	regulation of wound healing	12/570	148/18670	0.00197398	0.0369722	0.0308317	CEACAM1/THBS1/WFDC1/SERPINB2/PROS1/TFPI/SELP/ANXA1/F2R/HBEGF/PRKCD/HPSE	12
GO:0001553	GO:0001553	luteinization	3/570	9/18670	0.00207221	0.0376057	0.03136	RETN/PLEKHA1/INHBA	3
GO:0044843	GO:0044843	cell cycle G1/S phase transition	19/570	298/18670	0.00211517	0.0379371	0.0316363	CCNA1/GADD45A/BCAT1/CCNE2/RRM2/AURKA/GTSE1/ANXA1/MCM8/KIF14/CDKN2D/FAM83D/CCNA2/TYMS/INHBA/GMNN/CCNB1/CDT1/CDC25A	19
GO:0071375	GO:0071375	cellular response to peptide hormone stimulus	20/570	321/18670	0.00214417	0.0380897	0.0317636	CEACAM1/GRB10/ARG1/SOCS3/GCLC/AGTRAP/GDF15/CA2/ATP6V1C1/PRL/ADCY3/RAB31/RAB10/JAK2/LPL/CCNA2/KL/YWHAG/PRKCD/PPARG	20
GO:0000422	GO:0000422	autophagy of mitochondrion	8/570	76/18670	0.00218921	0.0386437	0.0322256	CISD2/TSPO/GABARAPL2/WIPI1/MAP1LC3B/MFN2/CAMKK2/GABARAPL1	8
GO:0061726	GO:0061726	mitochondrion disassembly	8/570	76/18670	0.00218921	0.0386437	0.0322256	CISD2/TSPO/GABARAPL2/WIPI1/MAP1LC3B/MFN2/CAMKK2/GABARAPL1	8
GO:0050868	GO:0050868	negative regulation of T cell activation	10/570	112/18670	0.00226549	0.0396191	0.033039	CEACAM1/VSIG4/ARG1/ARG2/IL10/ANXA1/DUSP3/FGL2/BCL6/CEBPB	10
GO:0043304	GO:0043304	regulation of mast cell degranulation	5/570	31/18670	0.00229419	0.0396191	0.033039	STXBP2/FES/FGR/HMOX1/VAMP7	5
GO:0051482	GO:0051482	positive regulation of cytosolic calcium ion concentration involved in phospholipase C-activating G protein-coupled signaling pathway	5/570	31/18670	0.00229419	0.0396191	0.033039	GNA15/C3AR1/F2R/GPR18/P2RY10	5
GO:0035728	GO:0035728	response to hepatocyte growth factor	4/570	19/18670	0.00231229	0.0398084	0.0331969	HGF/GCLM/IL10/GCLC	4
GO:0032570	GO:0032570	response to progesterone	6/570	45/18670	0.0023352	0.0398341	0.0332183	THBS1/TSPO/TXNIP/FOS/TYMS/WBP2	6
GO:1901136	GO:1901136	carbohydrate derivative catabolic process	14/570	192/18670	0.0023652	0.0402228	0.0335424	PGLYRP1/UPP1/FBXO6/PDE2A/RENBP/PGM2/CDA/GNS/HMMR/GM2A/GPD2/CDADC1/PRKCD/HPSE	14
GO:0006809	GO:0006809	nitric oxide biosynthetic process	8/570	77/18670	0.00237921	0.0403381	0.0336386	MMP8/ARG2/IL10/TSPO/CYP1B1/JAK2/SIRPA/P2RX4	8
GO:0042177	GO:0042177	negative regulation of protein catabolic process	11/570	132/18670	0.00241755	0.0408639	0.034077	YOD1/IRAK3/CTSA/DYSF/IL10/TIMP4/GABARAPL2/TIMP1/LAPTM4B/MAD2L2/RPL11	11
GO:0033006	GO:0033006	regulation of mast cell activation involved in immune response	5/570	32/18670	0.00265177	0.0434625	0.036244	STXBP2/FES/FGR/HMOX1/VAMP7	5
GO:0035590	GO:0035590	purinergic nucleotide receptor signaling pathway	5/570	32/18670	0.00265177	0.0434625	0.036244	P2RX1/ADORA3/P2RY10/P2RY13/P2RX4	5
GO:0002713	GO:0002713	negative regulation of B cell mediated immunity	3/570	10/18670	0.00289349	0.0450834	0.0375958	CR1/C4BPA/BCL6	3
GO:0002890	GO:0002890	negative regulation of immunoglobulin mediated immune response	3/570	10/18670	0.00289349	0.0450834	0.0375958	CR1/C4BPA/BCL6	3
GO:0009157	GO:0009157	deoxyribonucleoside monophosphate biosynthetic process	3/570	10/18670	0.00289349	0.0450834	0.0375958	TK1/TYMS/CDADC1	3
GO:0071281	GO:0071281	cellular response to iron ion	3/570	10/18670	0.00289349	0.0450834	0.0375958	SLC40A1/HMOX1/CCNB1	3
GO:0021700	GO:0021700	developmental maturation	18/570	284/18670	0.00291504	0.0452928	0.0377704	LTF/ROPN1L/SLC26A8/HBZ/B4GALT5/CD63/RAB32/AURKA/ANKS1A/KIF14/G6PD/TYMS/RBPJ/CLCN3/CDC25B/C1QA/CCNB1/PPARG	18
GO:0051186	GO:0051186	cofactor metabolic process	25/570	449/18670	0.00298629	0.0460153	0.0383729	TCN1/MPO/VNN1/HP/GCLM/SPTA1/SLC2A1/HBZ/TSPO/GCLC/ACSL1/HMBS/PDSS1/GGH/OPLAH/GSR/MGST1/ALAS2/G6PD/PSAT1/ELOVL6/TYMS/GLRX2/ISCA1/HMOX1	25
GO:0050764	GO:0050764	regulation of phagocytosis	9/570	98/18670	0.00305786	0.0467307	0.0389695	FPR2/DYSF/RAB31/RAB27A/C4BPA/SIRPA/SLC11A1/FGR/PPARG	9
GO:1903706	GO:1903706	regulation of hemopoiesis	26/570	475/18670	0.0031296	0.047602	0.039696	LTF/CEACAM1/PGLYRP1/VNN1/THBS1/C1QC/FES/ITGA2B/PSMD12/MAPK14/CA2/LMO2/MPL/NFE2/ANXA1/CR1/TRIB1/FOS/MYL9/FGL2/IL18/INHBA/BCL6/IKZF3/CEBPB/CSF3R	26
GO:0048469	GO:0048469	cell maturation	13/570	177/18670	0.00313242	0.047602	0.039696	ROPN1L/SLC26A8/HBZ/B4GALT5/AURKA/ANKS1A/KIF14/G6PD/TYMS/CDC25B/C1QA/CCNB1/PPARG	13
GO:0002440	GO:0002440	production of molecular mediator of immune response	18/570	286/18670	0.00314047	0.047602	0.039696	IL18R1/ARG1/IL18RAP/IRAK3/BATF/IL10/IL1R1/MAPK14/TFRC/ITM2A/FGL2/MAD2L2/IL18/SLC11A1/BCL6/HMOX1/CLC/FFAR2	18
GO:0034109	GO:0034109	homotypic cell-cell adhesion	8/570	81/18670	0.0032718	0.0491917	0.0410217	CEACAM1/ITGA2B/ITGB3/MPL/MYL9/FERMT3/PRKCD/PIK3CB	8
GO:0002228	GO:0002228	natural killer cell mediated immunity	7/570	64/18670	0.00328511	0.049259	0.0410778	CEACAM1/IL18RAP/KLRD1/RAB27A/IL18/VAMP7/SLAMF6	7

## Sheet: SepticShock_Up
	ID	Description	GeneRatio	BgRatio	pvalue	p.adjust	qvalue	geneID	Count
GO:0042119	GO:0042119	neutrophil activation	86/517	498/18670	7.3886e-44	4.00314e-40	3.28443e-40	MMP8/SERPINB10/OLFM4/LTF/CRISP3/LCN2/TCN1/RETN/MPO/CEACAM1/PGLYRP1/MS4A3/CTSG/VNN1/GPR84/CLEC5A/RNASE2/MMP9/HP/STOM/RNASE3/GYG1/ANXA3/ARG1/SERPINB1/FOLR3/ABCA13/CKAP4/IL18RAP/PRG2/CLEC4D/S100A12/CTSD/CAMP/ATP8B4/S100P/STXBP2/FPR2/PYGL/ITGAM/CTSA/SLCO4C1/HK3/DNASE1L1/PSMD12/MAPK14/P2RX1/PADI2/BST1/CD63/C3AR1/QSOX1/GCA/PGM2/DYNLL1/PLD1/GGH/RAB31/CDA/GNS/S100A11/ATP11B/LILRA3/OSCAR/CR1/SIGLEC9/SIGLE…	86
GO:0043312	GO:0043312	neutrophil degranulation	84/517	485/18670	6.37623e-43	1.72732e-39	1.4172e-39	MMP8/SERPINB10/OLFM4/LTF/CRISP3/LCN2/TCN1/RETN/MPO/CEACAM1/PGLYRP1/MS4A3/CTSG/VNN1/GPR84/CLEC5A/RNASE2/MMP9/HP/STOM/RNASE3/GYG1/ANXA3/ARG1/SERPINB1/FOLR3/ABCA13/CKAP4/PRG2/CLEC4D/S100A12/CTSD/CAMP/ATP8B4/S100P/STXBP2/FPR2/PYGL/ITGAM/CTSA/SLCO4C1/HK3/DNASE1L1/PSMD12/MAPK14/P2RX1/PADI2/BST1/CD63/C3AR1/QSOX1/GCA/PGM2/DYNLL1/PLD1/GGH/RAB31/CDA/GNS/S100A11/ATP11B/LILRA3/OSCAR/CR1/SIGLEC9/SIGLEC5/FABP5…	84
GO:0002283	GO:0002283	neutrophil activation involved in immune response	84/517	488/18670	1.04777e-42	1.89228e-39	1.55254e-39	MMP8/SERPINB10/OLFM4/LTF/CRISP3/LCN2/TCN1/RETN/MPO/CEACAM1/PGLYRP1/MS4A3/CTSG/VNN1/GPR84/CLEC5A/RNASE2/MMP9/HP/STOM/RNASE3/GYG1/ANXA3/ARG1/SERPINB1/FOLR3/ABCA13/CKAP4/PRG2/CLEC4D/S100A12/CTSD/CAMP/ATP8B4/S100P/STXBP2/FPR2/PYGL/ITGAM/CTSA/SLCO4C1/HK3/DNASE1L1/PSMD12/MAPK14/P2RX1/PADI2/BST1/CD63/C3AR1/QSOX1/GCA/PGM2/DYNLL1/PLD1/GGH/RAB31/CDA/GNS/S100A11/ATP11B/LILRA3/OSCAR/CR1/SIGLEC9/SIGLEC5/FABP5…	84
GO:0002446	GO:0002446	neutrophil mediated immunity	84/517	499/18670	6.26745e-42	8.48925e-39	6.96511e-39	MMP8/SERPINB10/OLFM4/LTF/CRISP3/LCN2/TCN1/RETN/MPO/CEACAM1/PGLYRP1/MS4A3/CTSG/VNN1/GPR84/CLEC5A/RNASE2/MMP9/HP/STOM/RNASE3/GYG1/ANXA3/ARG1/SERPINB1/FOLR3/ABCA13/CKAP4/PRG2/CLEC4D/S100A12/CTSD/CAMP/ATP8B4/S100P/STXBP2/FPR2/PYGL/ITGAM/CTSA/SLCO4C1/HK3/DNASE1L1/PSMD12/MAPK14/P2RX1/PADI2/BST1/CD63/C3AR1/QSOX1/GCA/PGM2/DYNLL1/PLD1/GGH/RAB31/CDA/GNS/S100A11/ATP11B/LILRA3/OSCAR/CR1/SIGLEC9/SIGLEC5/FABP5…	84
GO:0007596	GO:0007596	blood coagulation	32/517	336/18670	1.3039e-09	1.37068e-06	1.12459e-06	CEACAM1/THBS1/CLEC1B/MMRN1/MAFF/SERPINB2/PROS1/GNA15/PLSCR1/ITGA2B/P2RX1/TFPI/ITGB3/MICAL1/MPL/GNAQ/SELP/EHD1/NFE2/GP5/F2R/MYL9/RAB27A/MFN2/F5/JAK2/ENTPD1/FERMT3/PRKCD/HPSE/PIK3CB/P2RX4	32
GO:0030099	GO:0030099	myeloid cell differentiation	36/517	416/18670	1.6423e-09	1.37068e-06	1.12459e-06	LTF/CEACAM1/CLEC5A/MMP9/THBS1/CLEC1B/RHAG/C1QC/HBZ/BPGM/TSPAN2/FES/BATF/ITGA2B/SOX6/MAPK14/CA2/JMJD6/MPL/CEBPE/NFE2/DYRK3/OSCAR/TRIB1/TFRC/FOS/MYL9/ALAS2/G6PD/JAK2/RBPJ/INHBA/BCL6/CEBPB/CSF3R/PPARG	36
GO:0007599	GO:0007599	hemostasis	32/517	341/18670	1.88233e-09	1.37068e-06	1.12459e-06	CEACAM1/THBS1/CLEC1B/MMRN1/MAFF/SERPINB2/PROS1/GNA15/PLSCR1/ITGA2B/P2RX1/TFPI/ITGB3/MICAL1/MPL/GNAQ/SELP/EHD1/NFE2/GP5/F2R/MYL9/RAB27A/MFN2/F5/JAK2/ENTPD1/FERMT3/PRKCD/HPSE/PIK3CB/P2RX4	32
GO:0050817	GO:0050817	coagulation	32/517	342/18670	2.0239e-09	1.37068e-06	1.12459e-06	CEACAM1/THBS1/CLEC1B/MMRN1/MAFF/SERPINB2/PROS1/GNA15/PLSCR1/ITGA2B/P2RX1/TFPI/ITGB3/MICAL1/MPL/GNAQ/SELP/EHD1/NFE2/GP5/F2R/MYL9/RAB27A/MFN2/F5/JAK2/ENTPD1/FERMT3/PRKCD/HPSE/PIK3CB/P2RX4	32
GO:0140014	GO:0140014	mitotic nuclear division	27/517	264/18670	5.67113e-09	3.41402e-06	2.80108e-06	MKI67/CDCA5/SPAG5/ANLN/NUSAP1/TPX2/UBE2C/BIRC5/PRC1/AURKA/CENPF/NCAPG/TTK/KIF14/MAD2L2/KIF11/PRMT5/KIF2C/NUF2/TGFA/CENPE/CDCA8/CCNB1/CDT1/NEK2/ESPL1/BUB1	27
GO:0042116	GO:0042116	macrophage activation	16/517	95/18670	6.97511e-09	3.77911e-06	3.10062e-06	MMP8/THBS1/VSIG4/CST7/FPR2/ITGAM/LDLR/DYSF/IL10/SUCNR1/JMJD6/C5AR1/JAK2/SLC11A1/C1QA/TLR8	16
GO:0062197	GO:0062197	cellular response to chemical stress	31/517	350/18670	1.33336e-08	6.56741e-06	5.38831e-06	LCN2/MPO/VNN1/TXN/MMP9/HGF/ARG1/IL18RAP/SLC2A1/DYSF/IL10/TSPO/TPM1/ANXA1/NCF4/FOS/GSR/MGST1/CYP1B1/G6PD/JAK2/CCNA2/SIRPA/CAMKK2/GLRX2/CAB39/HMOX1/MSRB3/PRKCD/MSRB2/PPARG	31
GO:0002237	GO:0002237	response to molecule of bacterial origin	30/517	343/18670	3.0486e-08	1.37644e-05	1.12932e-05	LTF/LCN2/MPO/CTSG/ARG1/CD24/ALPL/IRAK3/LY96/IL10/TSPO/TIMP4/MAPK14/TFPI/CEBPE/SELP/HPGD/ADM/F2R/CXCL3/TRIB1/FOS/MGST1/C5AR1/JAK2/PLSCR4/IL18/SIRPA/SLC11A1/CEBPB	30
GO:0010876	GO:0010876	lipid localization	33/517	415/18670	6.17632e-08	2.39024e-05	1.9611e-05	RETN/CEACAM1/THBS1/ABCA13/ATP8B4/LDLR/DYSF/PLSCR1/ATP9A/TSPO/ACSL1/ITGB3/UGCG/MAP2K6/EHD1/CETP/ATP11B/ANXA1/ABCC4/GRAMD1A/PDZD8/GM2A/LPL/PLSCR4/SQLE/INHBA/AQP9/VAMP7/PRKCD/FFAR2/TEX2/PPARG/P2RX4	33
GO:0031100	GO:0031100	animal organ regeneration	13/517	73/18670	9.16088e-08	3.10926e-05	2.55103e-05	HGF/ANXA3/FLT3/IL10/AURKA/ADM/C5AR1/CCNA2/PRMT5/TYMS/HMOX1/CEBPB/PPARG	13
GO:0002576	GO:0002576	platelet degranulation	17/517	128/18670	9.18203e-08	3.10926e-05	2.55103e-05	THBS1/HGF/MMRN1/STXBP2/PROS1/CYB5R1/ITGA2B/P2RX1/ITGB3/CD63/TIMP1/QSOX1/SELP/ABCC4/LHFPL2/F5/FERMT3	17
GO:0052548	GO:0052548	regulation of endopeptidase activity	33/517	425/18670	1.08123e-07	3.44596e-05	2.82728e-05	SERPINB10/LTF/MMP9/THBS1/HGF/SERPINB1/ASPH/CTSD/WFDC1/CST7/SERPINB2/PROS1/GAPDH/SERPINI1/TIMP4/P2RX1/TFPI/RENBP/TIMP1/BIRC5/MICAL1/BIRC2/AIM2/F2R/CR1/HIP1/CSTA/CDKN2D/SIAH2/JAK2/SERPINB8/APAF1/PPARG	33
GO:0000280	GO:0000280	nuclear division	32/517	407/18670	1.27241e-07	3.80961e-05	3.12564e-05	CCNA1/MKI67/CDCA5/SPAG5/ANLN/ASPM/CCNE2/NUSAP1/TPX2/UBE2C/BIRC5/PRC1/TDRD9/AURKA/CENPF/NCAPG/TTK/RAD51/KIF14/MAD2L2/KIF11/PRMT5/KIF2C/NUF2/TGFA/CENPE/CDCA8/CCNB1/CDT1/NEK2/ESPL1/BUB1	32
GO:0010951	GO:0010951	negative regulation of endopeptidase activity	24/517	250/18670	1.33597e-07	3.80961e-05	3.12564e-05	SERPINB10/LTF/MMP9/THBS1/HGF/SERPINB1/WFDC1/CST7/SERPINB2/PROS1/GAPDH/SERPINI1/TIMP4/TFPI/RENBP/TIMP1/BIRC5/MICAL1/BIRC2/CR1/CSTA/CDKN2D/SIAH2/SERPINB8	24
GO:0031667	GO:0031667	response to nutrient levels	35/517	499/18670	5.12314e-07	0.000108219	8.87894e-05	LCN2/MPO/ARG1/GCLM/UPP1/ALPL/SLC2A1/FES/LDLR/TSPO/CPEB4/GCLC/ACSL1/P2RX1/GDF15/HAT1/GABARAPL2/PRL/WIPI1/RRAGD/ADM/GLUL/MAP1LC3B/G6PD/CDKN2D/LPL/TYMS/LRP11/GABARAPL1/HMOX1/APAF1/MKKS/PPARG/HSPA5/P2RX4	35
GO:2000377	GO:2000377	regulation of reactive oxygen species metabolic process	20/517	195/18670	5.19322e-07	0.000108219	8.87894e-05	MMP8/THBS1/HP/GADD45A/ARG2/FPR2/ITGAM/IL10/TSPO/MAPK14/BST1/BIRC2/RAB27A/CYP1B1/G6PD/JAK2/FOXM1/SIRPA/PRKCD/P2RX4	20
GO:0043434	GO:0043434	response to peptide hormone	32/517	436/18670	5.94355e-07	0.000119267	9.78542e-05	RETN/CEACAM1/GRB10/ARG1/SORT1/SLC2A1/SOCS3/IL10/GCLC/TIMP4/AGTRAP/GDF15/CA2/ATP6V1C1/EGR1/TIMP1/PRL/REG1B/ADCY3/GGH/RAB31/ANXA1/ADM/BSG/RAB10/JAK2/LPL/CCNA2/KL/YWHAG/PRKCD/PPARG	32
GO:0050727	GO:0050727	regulation of inflammatory response	29/517	374/18670	6.63334e-07	0.000128355	0.00010531	MMP8/PGLYRP1/IL1R2/MMP9/HGF/S100A12/WFDC1/CST7/FPR2/LDLR/SOCS3/IL10/IL1R1/MAPK14/SUCNR1/BST1/PDE2A/BIRC2/ANXA1/JAK2/LPL/IL18/SIRPA/BCL6/VAMP7/CEBPB/PRKCD/FFAR2/PPARG	29
GO:0007088	GO:0007088	regulation of mitotic nuclear division	18/517	164/18670	7.1159e-07	0.000132945	0.000109076	MKI67/CDCA5/ANLN/NUSAP1/UBE2C/AURKA/CENPF/TTK/MAD2L2/KIF11/PRMT5/TGFA/CENPE/CCNB1/CDT1/NEK2/ESPL1/BUB1	18
GO:0032147	GO:0032147	activation of protein kinase activity	26/517	333/18670	2.21327e-06	0.000374735	0.000307456	TXN/THBS1/HGF/GADD45A/PDGFC/MAPK14/GDF15/ITGB3/TPX2/FGF13/ADCY3/MAP2K6/PROK2/F2R/MLKL/C5AR1/KIF14/JAK2/IL18/FPR1/TGFA/SLC11A1/CAB39/PRKCD/PIK3CB/WNK1	26
GO:0031099	GO:0031099	regeneration	19/517	198/18670	2.72002e-06	0.000446577	0.0003664	HGF/ANXA3/FLT3/DYSF/IL10/TSPO/AURKA/KLF5/ANXA1/ADM/C5AR1/JAK2/CCNA2/PRMT5/TYMS/HMOX1/CCNB1/CEBPB/PPARG	19
GO:0006869	GO:0006869	lipid transport	28/517	380/18670	2.80348e-06	0.000446743	0.000366536	RETN/CEACAM1/THBS1/ABCA13/ATP8B4/LDLR/PLSCR1/ATP9A/TSPO/ACSL1/ITGB3/UGCG/MAP2K6/CETP/ATP11B/ANXA1/ABCC4/GRAMD1A/PDZD8/GM2A/PLSCR4/INHBA/AQP9/VAMP7/PRKCD/TEX2/PPARG/P2RX4	28
GO:0002262	GO:0002262	myeloid cell homeostasis	16/517	147/18670	3.27818e-06	0.000503512	0.000413113	RHAG/HBZ/BPGM/SOX6/MAPK14/JMJD6/MPL/ANXA1/DYRK3/ALAS2/G6PD/JAK2/INHBA/BCL6/HMOX1/PIK3CB	16
GO:0006979	GO:0006979	response to oxidative stress	31/517	451/18670	3.51245e-06	0.000503512	0.000413113	LCN2/MPO/VNN1/TXN/MMP9/HP/HGF/ARG1/GCLM/IL18RAP/IL10/GCLC/TPM1/ANXA1/NCF4/FOS/GSR/MGST1/CYP1B1/G6PD/JAK2/CCNA2/SIRPA/CAMKK2/GLRX2/HMOX1/MCTP1/MSRB3/PRKCD/MSRB2/KPNA4	31
GO:0032612	GO:0032612	interleukin-1 production	14/517	115/18670	3.5953e-06	0.000503512	0.000413113	CEACAM1/IL1R2/SERPINB1/ARG2/IL10/SUCNR1/EGR1/AIM2/ANXA1/F2R/JAK2/LPL/SIRPA/TLR8	14
GO:0050663	GO:0050663	cytokine secretion	21/517	240/18670	3.6135e-06	0.000503512	0.000413113	MMP8/IL1R2/CLEC5A/SERPINB1/S100A12/ARG2/CLEC4E/DYSF/IL10/GAPDH/TLR5/MAPK14/AIM2/ALOX15B/ANXA1/F2R/LPL/RBPJ/FGR/TLR8/FFAR2	21
GO:0007059	GO:0007059	chromosome segregation	25/517	321/18670	3.6244e-06	0.000503512	0.000413113	MKI67/CDCA5/SPAG5/CCNE2/NUSAP1/BIRC5/PRC1/SRPK1/CENPF/NCAPG/TTK/KIF14/MAD2L2/FAM83D/KIF2C/NUF2/CENPE/CDCA8/HJURP/CCNB1/CDT1/NEK2/ESPL1/OIP5/BUB1	25
GO:0072593	GO:0072593	reactive oxygen species metabolic process	23/517	284/18670	4.6456e-06	0.0006139	0.000503681	MMP8/MPO/THBS1/HP/GADD45A/ARG2/HBZ/FPR2/ITGAM/IL10/TSPO/MAPK14/BST1/BIRC2/NCF4/RAB27A/CYP1B1/G6PD/JAK2/FOXM1/SIRPA/PRKCD/P2RX4	23
GO:0051783	GO:0051783	regulation of nuclear division	18/517	188/18670	5.12165e-06	0.000621029	0.000509531	MKI67/CDCA5/ANLN/NUSAP1/UBE2C/AURKA/CENPF/TTK/MAD2L2/KIF11/PRMT5/TGFA/CENPE/CCNB1/CDT1/NEK2/ESPL1/BUB1	18
GO:0032652	GO:0032652	regulation of interleukin-1 production	13/517	103/18670	5.33476e-06	0.000621029	0.000509531	CEACAM1/IL1R2/SERPINB1/ARG2/IL10/EGR1/AIM2/ANXA1/F2R/JAK2/LPL/SIRPA/TLR8	13
GO:0051983	GO:0051983	regulation of chromosome segregation	13/517	103/18670	5.33476e-06	0.000621029	0.000509531	MKI67/CDCA5/SPAG5/CENPF/TTK/MAD2L2/KIF2C/CENPE/CCNB1/CDT1/NEK2/ESPL1/BUB1	13
GO:0001774	GO:0001774	microglial cell activation	9/517	48/18670	5.72436e-06	0.000621029	0.000509531	MMP8/CST7/FPR2/ITGAM/LDLR/C5AR1/JAK2/C1QA/TLR8	9
GO:0002269	GO:0002269	leukocyte activation involved in inflammatory response	9/517	48/18670	5.72436e-06	0.000621029	0.000509531	MMP8/CST7/FPR2/ITGAM/LDLR/C5AR1/JAK2/C1QA/TLR8	9
GO:0002697	GO:0002697	regulation of immune effector process	31/517	462/18670	5.73116e-06	0.000621029	0.000509531	CEACAM1/IL18R1/PGLYRP1/VSIG4/ARG1/IL18RAP/C1QC/IRAK3/STXBP2/PROS1/FES/ITGAM/IL10/IL1R1/MAPK14/C3AR1/BIRC2/AIM2/ANXA1/CR1/TFRC/C4BPA/C5AR1/MAD2L2/IL18/BCL6/FGR/HMOX1/C1QA/VAMP7/FFAR2	31
GO:0042742	GO:0042742	defense response to bacterium	25/517	330/18670	5.8984e-06	0.000626618	0.000514116	LTF/LCN2/MPO/PGLYRP1/CTSG/HP/RNASE3/ANXA3/PRG2/CLEC4D/S100A12/CAMP/ARG2/CLEC4E/FPR2/IL10/TLR5/CEBPE/SELP/C5AR1/RBPJ/SLC11A1/FGR/CEBPB/PRKCD	25
GO:0001819	GO:0001819	positive regulation of cytokine production	31/517	464/18670	6.25194e-06	0.000651404	0.000534453	MMP8/IL18R1/CLEC5A/THBS1/HGF/CLEC4E/LY96/IL10/IL1R1/GAPDH/TLR5/MAPK14/EGR1/C3AR1/BIRC2/AIM2/ALOX15B/ANXA1/F2R/C5AR1/CYP1B1/JAK2/LPL/IL18/SLC11A1/FGR/HMOX1/TLR8/CEBPB/FFAR2/HPSE	31
GO:0150076	GO:0150076	neuroinflammatory response	11/517	75/18670	6.51823e-06	0.000653996	0.000536579	MMP8/MMP9/CST7/FPR2/ITGAM/LDLR/C5AR1/JAK2/IL18/C1QA/TLR8	11
GO:0032102	GO:0032102	negative regulation of response to external stimulus	28/517	400/18670	7.42556e-06	0.00071921	0.000590084	LTF/CEACAM1/PGLYRP1/IL1R2/THBS1/VSIG4/HGF/ARG1/ARG2/WFDC1/CST7/SERPINB2/IRAK3/PROS1/FPR2/LDLR/SOCS3/IL10/TFPI/PADI2/CR1/TRIB1/DUSP3/SIRPA/SEMA4A/PRKCD/MKKS/PPARG	28
GO:0050000	GO:0050000	chromosome localization	11/517	76/18670	7.43369e-06	0.00071921	0.000590084	CDCA5/SPAG5/CENPF/KIF14/FAM83D/KIF2C/NUF2/CENPE/CDCA8/CCNB1/CDT1	11
GO:0000302	GO:0000302	response to reactive oxygen species	20/517	232/18670	7.67989e-06	0.000726789	0.000596303	LCN2/MPO/TXN/MMP9/HP/HGF/ARG1/IL18RAP/IL10/TPM1/ANXA1/FOS/CYP1B1/CCNA2/SIRPA/CAMKK2/GLRX2/HMOX1/PRKCD/KPNA4	20
GO:0001818	GO:0001818	negative regulation of cytokine production	23/517	296/18670	9.19058e-06	0.000843976	0.00069245	MMP8/LTF/CEACAM1/PGLYRP1/IL1R2/THBS1/VSIG4/HGF/ARG1/SERPINB1/CD24/ARG2/IRAK3/IL10/TSPO/LAPTM4B/ANXA1/SIRPA/INHBA/SLC11A1/BCL6/HMOX1/TLR8	23
GO:0050900	GO:0050900	leukocyte migration	32/517	499/18670	1.02499e-05	0.000925564	0.00075939	CEACAM1/THBS1/SLC7A5/S100A12/PROS1/GYPA/FPR2/ITGAM/DYSF/IL10/IL1R1/ITGA2B/MAPK14/PADI2/BST1/ITGB3/C3AR1/SELP/ANXA1/BSG/CXCL3/C5AR1/FUT7/SIRPA/CCL22/CEACAM3/HMOX1/CSF3R/FFAR2/PIK3CB/P2RX4/WNK1	32
GO:0046677	GO:0046677	response to antibiotic	24/517	327/18670	1.53228e-05	0.00136097	0.00111662	LCN2/TXN/HP/HGF/ARG1/IL18RAP/ALPL/IL10/EGR1/ADCY3/GGH/BIRC2/HPGD/ANXA1/CYP1B1/G6PD/JAK2/SIRPA/TYMS/GLRX2/HMOX1/PRKCD/KPNA4/HSPA5	24
GO:0002430	GO:0002430	complement receptor mediated signaling pathway	5/517	13/18670	1.70983e-05	0.00144748	0.0011876	FPR2/C3AR1/CR1/C5AR1/FPR1	5
GO:0008608	GO:0008608	attachment of spindle microtubules to kinetochore	7/517	32/18670	2.21137e-05	0.00184326	0.00151233	SPAG5/KIF2C/NUF2/CENPE/CCNB1/CDT1/NEK2	7
GO:0050707	GO:0050707	regulation of cytokine secretion	18/517	210/18670	2.34682e-05	0.00192652	0.00158064	MMP8/IL1R2/CLEC5A/SERPINB1/ARG2/CLEC4E/IL10/GAPDH/TLR5/MAPK14/AIM2/ALOX15B/ANXA1/F2R/LPL/FGR/TLR8/FFAR2	18
GO:0002367	GO:0002367	cytokine production involved in immune response	12/517	102/18670	2.51686e-05	0.00200535	0.00164531	IL18R1/ARG1/IL18RAP/IRAK3/IL10/IL1R1/MAPK14/IL18/SLC11A1/BCL6/HMOX1/FFAR2	12
GO:0050866	GO:0050866	negative regulation of cell activation	17/517	199/18670	4.10385e-05	0.00297013	0.00243688	CEACAM1/PGLYRP1/VSIG4/ARG1/ARG2/CST7/SAMSN1/LDLR/IL10/GCLC/ANXA1/DUSP3/INHBA/BCL6/HMOX1/CEBPB/PRKCD	17
GO:0042092	GO:0042092	type 2 immune response	7/517	35/18670	4.11147e-05	0.00297013	0.00243688	ARG1/ARG2/BATF/IL10/ANXA1/IL18/BCL6	7
GO:0106106	GO:0106106	cold-induced thermogenesis	14/517	143/18670	4.42979e-05	0.00311627	0.00255678	LCN2/IL18R1/GRB10/PDGFC/ACSL1/MAP2K6/FABP5/MFN2/JAK2/IL18/ELOVL6/RBPJ/G0S2/CEBPB	14
GO:0120161	GO:0120161	regulation of cold-induced thermogenesis	14/517	143/18670	4.42979e-05	0.00311627	0.00255678	LCN2/IL18R1/GRB10/PDGFC/ACSL1/MAP2K6/FABP5/MFN2/JAK2/IL18/ELOVL6/RBPJ/G0S2/CEBPB	14
GO:0002285	GO:0002285	lymphocyte activation involved in immune response	16/517	181/18670	4.55011e-05	0.00312057	0.00256031	CEACAM1/IL18R1/PGLYRP1/CLEC4D/CLEC4E/BATF/IL10/ANXA1/TFRC/RAB27A/MAD2L2/IL18/SLC11A1/BCL6/SEMA4A/VAMP7	16
GO:0042542	GO:0042542	response to hydrogen peroxide	14/517	146/18670	5.57025e-05	0.00377245	0.00309516	LCN2/TXN/HP/HGF/ARG1/IL18RAP/IL10/ANXA1/CYP1B1/SIRPA/GLRX2/HMOX1/PRKCD/KPNA4	14
GO:1902850	GO:1902850	microtubule cytoskeleton organization involved in mitosis	13/517	131/18670	7.16365e-05	0.00473325	0.00388345	NUSAP1/TPX2/BIRC5/PRC1/AURKA/TTK/KIF11/NUF2/CENPE/ACTR1A/CCNB1/NEK2/ESPL1	13
GO:0050777	GO:0050777	negative regulation of immune response	14/517	150/18670	7.48487e-05	0.00477372	0.00391666	CEACAM1/PGLYRP1/VSIG4/ARG1/ARG2/IRAK3/SAMSN1/IL10/ANXA1/CR1/C4BPA/BCL6/HMOX1/PPARG	14
GO:0071496	GO:0071496	cellular response to external stimulus	23/517	339/18670	7.75017e-05	0.00477372	0.00391666	LCN2/UPP1/GADD45A/SLC2A1/FES/CPEB4/GCLC/TLR5/GABARAPL2/PDE2A/WIPI1/RRAGD/GLUL/MAP1LC3B/FOS/LPL/GLRX2/GABARAPL1/HMOX1/TLR8/PPARG/HSPA5/P2RX4	23
GO:1901987	GO:1901987	regulation of cell cycle phase transition	29/517	480/18670	7.75355e-05	0.00477372	0.00391666	GADD45A/CDCA5/ANLN/PSMD12/TPX2/UBE2C/DYNLL1/AURKA/PBX1/GTSE1/ANXA1/DYRK3/CENPF/TTK/HMMR/KIF14/MAD2L2/CDKN2D/FAM83D/CENPE/ACTR1A/CCNB1/YWHAG/CDT1/CDC25A/NEK2/ESPL1/RBX1/BUB1	29
GO:0007568	GO:0007568	aging	22/517	321/18670	9.52914e-05	0.00572644	0.00469832	RETN/MPO/ARG1/GCLM/CISD2/BCL2A1/ARG2/IL10/TSPO/GCLC/MAPK14/TIMP1/ADM/FOS/FOXM1/TYMS/BCL6/GLRX2/C1QA/KL/PRKCD/APAF1	22
GO:1902099	GO:1902099	regulation of metaphase/anaphase transition of cell cycle	8/517	53/18670	9.69936e-05	0.00572644	0.00469832	CENPF/TTK/MAD2L2/CENPE/CCNB1/CDT1/ESPL1/BUB1	8
GO:1990845	GO:1990845	adaptive thermogenesis	14/517	154/18670	9.94901e-05	0.0057961	0.00475548	LCN2/IL18R1/GRB10/PDGFC/ACSL1/MAP2K6/FABP5/MFN2/JAK2/IL18/ELOVL6/RBPJ/G0S2/CEBPB	14
GO:0051346	GO:0051346	negative regulation of hydrolase activity	28/517	463/18670	0.000101043	0.00582397	0.00477835	SERPINB10/LTF/MMP9/THBS1/HGF/SERPINB1/SORT1/WFDC1/CST7/SERPINB2/PROS1/GAPDH/SERPINI1/TIMP4/TFPI/RENBP/TIMP1/BIRC5/MICAL1/BIRC2/ANXA1/CR1/CSTA/CDKN2D/SIAH2/SERPINB8/MKKS/WNK1	28
GO:0006909	GO:0006909	phagocytosis	24/517	369/18670	0.000104964	0.00598627	0.0049115	THBS1/ANXA3/FPR2/ITGAM/LDLR/DYSF/CEACAM4/ITGB3/CORO1C/JMJD6/RAB31/CEBPE/ANXA1/FCGR1A/NCF4/RAB27A/C4BPA/SIRPA/SLC11A1/FGR/VAMP7/PRKCD/PIK3CB/PPARG	24
GO:0002718	GO:0002718	regulation of cytokine production involved in immune response	10/517	84/18670	0.000106951	0.0060211	0.00494008	IL18R1/ARG1/IRAK3/IL10/IL1R1/MAPK14/IL18/BCL6/HMOX1/FFAR2	10
GO:0071216	GO:0071216	cellular response to biotic stimulus	18/517	236/18670	0.000107797	0.0060211	0.00494008	LTF/LCN2/CTSG/ARG1/LY96/IL10/TSPO/MAPK14/TFPI/CEBPE/CXCL3/TRIB1/PLSCR4/IL18/SIRPA/CEBPB/APAF1/HSPA5	18
GO:0015711	GO:0015711	organic anion transport	29/517	495/18670	0.000132206	0.00682183	0.00559705	CEACAM1/THBS1/RHAG/SLC7A5/ARG1/FOLR3/CA4/SLC2A1/SLC26A8/ATP8B4/LDLR/CYB5R1/PLSCR1/ATP9A/SLCO4C1/ACSL1/CA2/MAP2K6/CETP/ATP11B/ANXA1/ABCC4/PLSCR4/ABCC11/SLC11A1/AQP9/PRKCD/PPARG/P2RX4	29
GO:0014068	GO:0014068	positive regulation of phosphatidylinositol 3-kinase signaling	10/517	87/18670	0.00014393	0.00731993	0.00600572	HGF/FLT3/NEDD4/PDGFC/SELP/F2R/JAK2/IL18/FGR/PIK3CB	10
GO:0010743	GO:0010743	regulation of macrophage derived foam cell differentiation	6/517	30/18670	0.000147652	0.00733927	0.00602159	ITGB3/ALOX15B/CETP/LPL/IL18/PPARG	6
GO:0042088	GO:0042088	T-helper 1 type immune response	7/517	43/18670	0.000162713	0.00794046	0.00651484	IL18R1/IL18RAP/IL1R1/ANXA1/IL18/SLC11A1/SEMA4A	7
GO:0044839	GO:0044839	cell cycle G2/M phase transition	19/517	266/18670	0.000165682	0.00794393	0.0065177	PSMD12/TPX2/DYNLL1/AURKA/PBX1/CCNB2/GTSE1/DYRK3/CENPF/HMMR/KIF14/CCNA2/FOXM1/ACTR1A/CCNB1/YWHAG/CDC25A/NEK2/RBX1	19
GO:0006525	GO:0006525	arginine metabolic process	5/517	20/18670	0.000175396	0.00805335	0.00660747	ARG1/ARG2/OAT/ASL/ART4	5
GO:1905523	GO:1905523	positive regulation of macrophage migration	5/517	20/18670	0.000175396	0.00805335	0.00660747	THBS1/MAPK14/C3AR1/C5AR1/P2RX4	5
GO:0097237	GO:0097237	cellular response to toxic substance	18/517	247/18670	0.000190816	0.00856727	0.00702912	LCN2/MPO/TXN/HP/HGF/ARG1/IL18RAP/CLIC2/HBZ/IL10/EGR1/ANXA1/GSR/MGST1/CYP1B1/SIRPA/HMOX1/PRKCD	18
GO:2000554	GO:2000554	regulation of T-helper 1 cell cytokine production	3/517	5/18670	0.000202522	0.00870843	0.00714494	IL18R1/IL1R1/IL18	3
GO:2000556	GO:2000556	positive regulation of T-helper 1 cell cytokine production	3/517	5/18670	0.000202522	0.00870843	0.00714494	IL18R1/IL1R1/IL18	3
GO:0071236	GO:0071236	cellular response to antibiotic	13/517	147/18670	0.000229991	0.00944008	0.00774523	LCN2/TXN/HGF/ARG1/IL18RAP/IL10/EGR1/ADCY3/ANXA1/CYP1B1/SIRPA/PRKCD/HSPA5	13
GO:0018212	GO:0018212	peptidyl-tyrosine modification	23/517	366/18670	0.000239806	0.00967361	0.00793683	BMX/HGF/CD24/FLT3/SAMSN1/FES/PDGFC/SOCS3/BST1/ITGB3/TPST1/MAP2K6/DYRK3/TTK/FCGR1A/JAK2/IL18/TGFA/HBEGF/ENPP2/CAMKK2/FGR/PRKCD	23
GO:0051873	GO:0051873	killing by host of symbiont cells	4/517	12/18670	0.000241037	0.00967361	0.00793683	CTSG/ARG1/CAMP/GAPDH	4
GO:0045454	GO:0045454	cell redox homeostasis	9/517	76/18670	0.0002449	0.00968516	0.0079463	MPO/TXN/GCLC/QSOX1/GLRX/NCF4/GSR/SLC11A1/GLRX2	9
GO:0001906	GO:0001906	cell killing	14/517	168/18670	0.000249309	0.00978809	0.00803075	LTF/CEACAM1/PGLYRP1/CTSG/ARG1/IL18RAP/S100A12/CAMP/STXBP2/ITGAM/GAPDH/RAB27A/IL18/VAMP7	14
GO:0043300	GO:0043300	regulation of leukocyte degranulation	7/517	46/18670	0.000251597	0.00980684	0.00804614	CEACAM1/STXBP2/FES/ITGAM/FGR/HMOX1/VAMP7	7
GO:0010039	GO:0010039	response to iron ion	6/517	33/18670	0.000256701	0.00993431	0.00815073	CYBRD1/SLC40A1/G6PD/HMOX1/C1QA/CCNB1	6
GO:1905818	GO:1905818	regulation of chromosome separation	8/517	62/18670	0.000297638	0.0112226	0.0092077	CENPF/TTK/MAD2L2/CENPE/CCNB1/CDT1/ESPL1/BUB1	8
GO:0031577	GO:0031577	spindle checkpoint	6/517	34/18670	0.000304489	0.0112226	0.0092077	CENPF/TTK/MAD2L2/CCNB1/CDT1/BUB1	6
GO:0071173	GO:0071173	spindle assembly checkpoint	6/517	34/18670	0.000304489	0.0112226	0.0092077	CENPF/TTK/MAD2L2/CCNB1/CDT1/BUB1	6
GO:0071174	GO:0071174	mitotic spindle checkpoint	6/517	34/18670	0.000304489	0.0112226	0.0092077	CENPF/TTK/MAD2L2/CCNB1/CDT1/BUB1	6
GO:0030193	GO:0030193	regulation of blood coagulation	9/517	79/18670	0.000328825	0.0119569	0.00981017	CEACAM1/THBS1/SERPINB2/PROS1/TFPI/SELP/F2R/PRKCD/HPSE	9
GO:0006879	GO:0006879	cellular iron ion homeostasis	8/517	63/18670	0.000332799	0.0119958	0.0098421	LTF/LCN2/CYBRD1/SLC40A1/TFRC/ALAS2/SLC11A1/HMOX1	8
GO:0060326	GO:0060326	cell chemotaxis	20/517	304/18670	0.000334324	0.0119958	0.0098421	THBS1/HGF/S100A12/FPR2/DYSF/IL10/MAPK14/PADI2/BST1/C3AR1/ANXA1/CXCL3/C5AR1/HBEGF/CCL22/CSF3R/PRKCD/FFAR2/P2RX4/WNK1	20
GO:0045088	GO:0045088	regulation of innate immune response	20/517	305/18670	0.000348797	0.01222	0.010026	CEACAM1/VSIG4/ARG1/IL18RAP/CLEC4D/IRAK3/CLEC4E/FPR2/SOCS3/PLSCR1/PSMD12/BIRC2/AIM2/CR1/JAK2/FGR/TLR8/PRKCD/FFAR2/PPARG	20
GO:0002831	GO:0002831	regulation of response to biotic stimulus	24/517	400/18670	0.000349593	0.01222	0.010026	LTF/CEACAM1/VSIG4/ARG1/IL18RAP/CLEC4D/ARG2/IRAK3/CLEC4E/LY96/FPR2/SOCS3/PLSCR1/PSMD12/BIRC2/AIM2/CR1/TRIB1/JAK2/FGR/TLR8/PRKCD/FFAR2/PPARG	24
GO:1901607	GO:1901607	alpha-amino acid biosynthetic process	8/517	64/18670	0.000371273	0.0127314	0.0104456	BCAT1/OAT/GLUL/PLOD2/PHGDH/PSAT1/ASL/PLOD1	8
GO:1903532	GO:1903532	positive regulation of secretion by cell	24/517	403/18670	0.000389449	0.0131877	0.01082	MMP8/RETN/PFKFB2/CLEC5A/CLEC4E/ITGAM/IL10/GAPDH/MAPK14/DYNLL1/MAP2K6/AIM2/ALOX15B/F2R/GLUL/RAB27A/JAK2/LPL/INHBA/FGR/VAMP7/TLR8/FFAR2/P2RX4	24
GO:0055072	GO:0055072	iron ion homeostasis	9/517	81/18670	0.000396989	0.0132771	0.0108933	LTF/LCN2/RHAG/CYBRD1/SLC40A1/TFRC/ALAS2/SLC11A1/HMOX1	9
GO:0070301	GO:0070301	cellular response to hydrogen peroxide	10/517	99/18670	0.00041723	0.0135711	0.0111346	LCN2/TXN/HGF/ARG1/IL18RAP/IL10/ANXA1/CYP1B1/SIRPA/PRKCD	10
GO:0010742	GO:0010742	macrophage derived foam cell differentiation	6/517	36/18670	0.00042081	0.0135711	0.0111346	ITGB3/ALOX15B/CETP/LPL/IL18/PPARG	6
GO:0090077	GO:0090077	foam cell differentiation	6/517	36/18670	0.00042081	0.0135711	0.0111346	ITGB3/ALOX15B/CETP/LPL/IL18/PPARG	6
GO:0035690	GO:0035690	cellular response to drug	25/517	433/18670	0.000469309	0.0149572	0.0122718	LCN2/TXN/HGF/ARG1/GCLM/IL18RAP/GNA15/IL10/GCLC/PDE2A/EGR1/ADCY3/GNAQ/AIM2/ANXA1/RAD51/TFRC/CYP1B1/CCNA2/PRMT5/SIRPA/HMOX1/PRKCD/HSPA5/P2RX4	25
GO:0048661	GO:0048661	positive regulation of smooth muscle cell proliferation	10/517	101/18670	0.000489877	0.0153659	0.0126071	MMP9/THBS1/IL10/HPGD/ABCC4/MFN2/JAK2/IL18/HBEGF/HMOX1	10
GO:0031668	GO:0031668	cellular response to extracellular stimulus	18/517	268/18670	0.000512082	0.0156227	0.0128179	LCN2/UPP1/SLC2A1/FES/CPEB4/GABARAPL2/WIPI1/RRAGD/GLUL/MAP1LC3B/FOS/LPL/GLRX2/GABARAPL1/HMOX1/PPARG/HSPA5/P2RX4	18
GO:0050818	GO:0050818	regulation of coagulation	9/517	84/18670	0.000520717	0.0157611	0.0129314	CEACAM1/THBS1/SERPINB2/PROS1/TFPI/SELP/F2R/PRKCD/HPSE	9
GO:0000086	GO:0000086	G2/M transition of mitotic cell cycle	17/517	247/18670	0.00055108	0.0162265	0.0133132	PSMD12/TPX2/DYNLL1/AURKA/PBX1/CCNB2/CENPF/HMMR/KIF14/CCNA2/FOXM1/ACTR1A/CCNB1/YWHAG/CDC25A/NEK2/RBX1	17
GO:0008217	GO:0008217	regulation of blood pressure	14/517	182/18670	0.000562408	0.0162265	0.0133132	CTSG/P2RX1/AGTRAP/SUCNR1/RENBP/TPM1/ADM/F2R/SCPEP1/HMOX1/MKKS/PPARG/P2RX4/WNK1	14
GO:0019915	GO:0019915	lipid storage	8/517	68/18670	0.000563046	0.0162265	0.0133132	DYSF/ITGB3/EHD1/GM2A/LPL/SQLE/FFAR2/PPARG	8
GO:0042110	GO:0042110	T cell activation	26/517	464/18670	0.000570536	0.0163554	0.0134189	CEACAM1/IL18R1/VNN1/VSIG4/ARG1/SPTA1/CD24/CLEC4D/ARG2/CLEC4E/BATF/IL10/EGR1/JMJD6/ANXA1/CR1/TFRC/RAB27A/DUSP3/FUT7/IL18/SIRPA/SLC11A1/BCL6/SEMA4A/CEBPB	26
GO:0019730	GO:0019730	antimicrobial humoral response	11/517	122/18670	0.000581686	0.0165872	0.0136092	LTF/LCN2/PGLYRP1/CTSG/RNASE3/S100A12/CAMP/GAPDH/REG1B/CXCL3/SLC11A1	11
GO:0010759	GO:0010759	positive regulation of macrophage chemotaxis	4/517	15/18670	0.000622136	0.0173164	0.0142074	THBS1/MAPK14/C3AR1/C5AR1	4
GO:0150146	GO:0150146	cell junction disassembly	4/517	15/18670	0.000622136	0.0173164	0.0142074	C1QC/ITGAM/DUSP3/C1QA	4
GO:0071375	GO:0071375	cellular response to peptide hormone stimulus	20/517	321/18670	0.000666908	0.0182578	0.0149798	CEACAM1/GRB10/ARG1/SOCS3/GCLC/AGTRAP/GDF15/CA2/ATP6V1C1/PRL/ADCY3/RAB31/RAB10/JAK2/LPL/CCNA2/KL/YWHAG/PRKCD/PPARG	20
GO:0051101	GO:0051101	regulation of DNA binding	11/517	124/18670	0.000667228	0.0182578	0.0149798	MMP8/TXN/MMP9/CDCA5/MAD2L2/JAK2/HMOX1/HJURP/CDT1/NEK2/PPARG	11
GO:0044843	GO:0044843	cell cycle G1/S phase transition	19/517	298/18670	0.000683932	0.0186208	0.0152777	CCNA1/GADD45A/BCAT1/CCNE2/RRM2/AURKA/GTSE1/ANXA1/MCM8/KIF14/CDKN2D/FAM83D/CCNA2/TYMS/INHBA/GMNN/CCNB1/CDT1/CDC25A	19
GO:0050832	GO:0050832	defense response to fungus	6/517	40/18670	0.000755237	0.0200582	0.016457	LTF/MPO/CTSG/ARG1/S100A12/GAPDH	6
GO:0009612	GO:0009612	response to mechanical stimulus	15/517	210/18670	0.00078514	0.0204422	0.0167721	RETN/MPO/THBS1/GADD45A/SLC2A1/GCLC/TLR5/MAPK14/PDE2A/FOS/LRP11/TLR8/CCNB1/MKKS/PPARG	15
GO:0051186	GO:0051186	cofactor metabolic process	25/517	449/18670	0.000792197	0.0204422	0.0167721	TCN1/MPO/VNN1/HP/GCLM/SPTA1/SLC2A1/HBZ/TSPO/GCLC/ACSL1/HMBS/PDSS1/GGH/OPLAH/GSR/MGST1/ALAS2/G6PD/PSAT1/ELOVL6/TYMS/GLRX2/ISCA1/HMOX1	25
GO:0046427	GO:0046427	positive regulation of receptor signaling pathway via JAK-STAT	9/517	89/18670	0.000796108	0.0204422	0.0167721	FLT3/SOCS3/IL10/IL10RB/PRL/F2R/CYP1B1/JAK2/IL18	9
GO:0051260	GO:0051260	protein homooligomerization	21/517	351/18670	0.000832772	0.0211829	0.0173798	OLFM4/LCN2/STOM/ARG1/P2RX1/TIFA/JMJD6/KCTD9/TMEM120A/CDA/EHD1/SHKBP1/GLUL/RAD51/MLKL/MGST1/TK1/HMOX1/MARCKS/APAF1/P2RX4	21
GO:0006749	GO:0006749	glutathione metabolic process	7/517	56/18670	0.000859289	0.021475	0.0176194	GCLM/GCLC/OPLAH/GSR/MGST1/G6PD/GLRX2	7
GO:0061041	GO:0061041	regulation of wound healing	12/517	148/18670	0.000864073	0.021475	0.0176194	CEACAM1/THBS1/WFDC1/SERPINB2/PROS1/TFPI/SELP/ANXA1/F2R/HBEGF/PRKCD/HPSE	12
GO:1901136	GO:1901136	carbohydrate derivative catabolic process	14/517	192/18670	0.000951625	0.0229332	0.0188158	PGLYRP1/UPP1/FBXO6/PDE2A/RENBP/PGM2/CDA/GNS/HMMR/GM2A/GPD2/CDADC1/PRKCD/HPSE	14
GO:0019320	GO:0019320	hexose catabolic process	7/517	57/18670	0.00095661	0.0229332	0.0188158	PFKFB2/BPGM/HK3/GAPDH/PGK1/PGM2/FUT7	7
GO:0048659	GO:0048659	smooth muscle cell proliferation	13/517	171/18670	0.000976256	0.0231989	0.0190338	MMP9/THBS1/IL10/TPM1/HPGD/ABCC4/TRIB1/MFN2/JAK2/IL18/HBEGF/HMOX1/PPARG	13
GO:0033003	GO:0033003	regulation of mast cell activation	6/517	42/18670	0.00098509	0.0232053	0.0190391	STXBP2/FES/PLSCR1/FGR/HMOX1/VAMP7	6
GO:0006959	GO:0006959	humoral immune response	21/517	356/18670	0.000995621	0.0233011	0.0191177	LTF/LCN2/PGLYRP1/CTSG/RNASE3/VSIG4/S100A12/C1QC/CAMP/PROS1/GAPDH/BST1/C3AR1/REG1B/CR1/CXCL3/C4BPA/C5AR1/RBPJ/SLC11A1/C1QA	21
GO:0035729	GO:0035729	cellular response to hepatocyte growth factor stimulus	4/517	17/18670	0.00103807	0.0238566	0.0195734	HGF/GCLM/IL10/GCLC	4
GO:0002246	GO:0002246	wound healing involved in inflammatory response	3/517	8/18670	0.00106558	0.0238566	0.0195734	TIMP1/F2R/HMOX1	3
GO:0017185	GO:0017185	peptidyl-lysine hydroxylation	3/517	8/18670	0.00106558	0.0238566	0.0195734	JMJD6/PLOD2/PLOD1	3
GO:0030853	GO:0030853	negative regulation of granulocyte differentiation	3/517	8/18670	0.00106558	0.0238566	0.0195734	CEACAM1/C1QC/TRIB1	3
GO:0035655	GO:0035655	interleukin-18-mediated signaling pathway	3/517	8/18670	0.00106558	0.0238566	0.0195734	IL18R1/IL18RAP/IL18	3
GO:0045916	GO:0045916	negative regulation of complement activation	3/517	8/18670	0.00106558	0.0238566	0.0195734	VSIG4/CR1/C4BPA	3
GO:0071351	GO:0071351	cellular response to interleukin-18	3/517	8/18670	0.00106558	0.0238566	0.0195734	IL18R1/IL18RAP/IL18	3
GO:0045332	GO:0045332	phospholipid translocation	6/517	43/18670	0.00111845	0.0249373	0.0204601	ATP8B4/PLSCR1/ATP9A/ATP11B/PLSCR4/PRKCD	6
GO:0000422	GO:0000422	autophagy of mitochondrion	8/517	76/18670	0.00118479	0.0256848	0.0210734	CISD2/TSPO/GABARAPL2/WIPI1/MAP1LC3B/MFN2/CAMKK2/GABARAPL1	8
GO:0061726	GO:0061726	mitochondrion disassembly	8/517	76/18670	0.00118479	0.0256848	0.0210734	CISD2/TSPO/GABARAPL2/WIPI1/MAP1LC3B/MFN2/CAMKK2/GABARAPL1	8
GO:0006809	GO:0006809	nitric oxide biosynthetic process	8/517	77/18670	0.00129078	0.0273182	0.0224135	MMP8/ARG2/IL10/TSPO/CYP1B1/JAK2/SIRPA/P2RX4	8
GO:0071371	GO:0071371	cellular response to gonadotropin stimulus	4/517	18/18670	0.00130566	0.027419	0.0224962	GCLM/GCLC/CCNA2/INHBA	4
GO:0043304	GO:0043304	regulation of mast cell degranulation	5/517	31/18670	0.00149551	0.0308087	0.0252774	STXBP2/FES/FGR/HMOX1/VAMP7	5
GO:0070482	GO:0070482	response to oxygen levels	22/517	394/18670	0.00154403	0.0315328	0.0258715	THBS1/CD24/SLC2A1/CPEB4/PSMD12/AGTRAP/PGK1/EGR1/MPL/BIRC2/ADM/CITED2/PLOD2/ALAS2/CCNA2/RBPJ/HMOX1/PLOD1/CCNB1/APAF1/PPARG/RBX1	22
GO:0022408	GO:0022408	negative regulation of cell-cell adhesion	13/517	180/18670	0.00155702	0.0315328	0.0258715	CEACAM1/VSIG4/ARG1/ARG2/IL10/ANXA1/DUSP3/MAD2L2/JAK2/BCL6/CEBPB/PRKCD/WNK1	13
GO:0050764	GO:0050764	regulation of phagocytosis	9/517	98/18670	0.00158419	0.0316721	0.0259857	FPR2/DYSF/RAB31/RAB27A/C4BPA/SIRPA/SLC11A1/FGR/PPARG	9
GO:0035728	GO:0035728	response to hepatocyte growth factor	4/517	19/18670	0.00161795	0.0319929	0.026249	HGF/GCLM/IL10/GCLC	4
GO:0033006	GO:0033006	regulation of mast cell activation involved in immune response	5/517	32/18670	0.00173264	0.0341363	0.0280075	STXBP2/FES/FGR/HMOX1/VAMP7	5
GO:0045637	GO:0045637	regulation of myeloid cell differentiation	16/517	251/18670	0.00176788	0.0347042	0.0284735	LTF/CEACAM1/THBS1/C1QC/FES/ITGA2B/MAPK14/CA2/MPL/NFE2/TRIB1/FOS/MYL9/INHBA/CEBPB/CSF3R	16
GO:0034109	GO:0034109	homotypic cell-cell adhesion	8/517	81/18670	0.00179248	0.034934	0.028662	CEACAM1/ITGA2B/ITGB3/MPL/MYL9/FERMT3/PRKCD/PIK3CB	8
GO:0045931	GO:0045931	positive regulation of mitotic cell cycle	12/517	163/18670	0.00198206	0.0377223	0.0309497	CDCA5/NUSAP1/UBE2C/AURKA/PBX1/ANXA1/DUSP3/TGFA/CCNB1/CDT1/CDC25A/ESPL1	12
GO:0002449	GO:0002449	lymphocyte mediated immunity	20/517	352/18670	0.00202639	0.0382543	0.0313862	CEACAM1/IL18R1/ARG1/IL18RAP/C1QC/BATF/IL10/IL1R1/CR1/TFRC/RAB27A/C4BPA/MAD2L2/IL18/SLC11A1/BCL6/C1QA/VAMP7/TLR8/PRKCD	20
GO:0000082	GO:0000082	G1/S transition of mitotic cell cycle	17/517	279/18670	0.00208321	0.0391903	0.0321542	CCNA1/GADD45A/BCAT1/CCNE2/RRM2/AURKA/GTSE1/ANXA1/MCM8/KIF14/CDKN2D/TYMS/INHBA/GMNN/CCNB1/CDT1/CDC25A	17
GO:0002713	GO:0002713	negative regulation of B cell mediated immunity	3/517	10/18670	0.00219074	0.0393891	0.0323173	CR1/C4BPA/BCL6	3
GO:0002890	GO:0002890	negative regulation of immunoglobulin mediated immune response	3/517	10/18670	0.00219074	0.0393891	0.0323173	CR1/C4BPA/BCL6	3
GO:0009157	GO:0009157	deoxyribonucleoside monophosphate biosynthetic process	3/517	10/18670	0.00219074	0.0393891	0.0323173	TK1/TYMS/CDADC1	3
GO:0071281	GO:0071281	cellular response to iron ion	3/517	10/18670	0.00219074	0.0393891	0.0323173	SLC40A1/HMOX1/CCNB1	3
GO:0042089	GO:0042089	cytokine biosynthetic process	10/517	123/18670	0.00223256	0.0393891	0.0323173	THBS1/IL10/EGR1/CEBPE/JAK2/IL18/INHBA/HMOX1/TLR8/CEBPB	10
GO:0007229	GO:0007229	integrin-mediated signaling pathway	9/517	103/18670	0.00223835	0.0393891	0.0323173	CEACAM1/ITGAM/ITGA2B/BST1/ITGB3/CD63/TIMP1/FERMT3/FGR	9
GO:0042176	GO:0042176	regulation of protein catabolic process	21/517	381/18670	0.00228411	0.0395378	0.0324392	YOD1/IRAK3/NEDD4/CTSA/LDLR/DYSF/NEDD4L/IL10/GCLC/TIMP4/GABARAPL2/TIMP1/LAPTM4B/AURKA/RNF14/TRIB1/C4BPA/MAD2L2/FAM83D/ARAF/RBX1	21
GO:0000041	GO:0000041	transition metal ion transport	10/517	124/18670	0.00236987	0.0407617	0.0334434	LTF/LCN2/TCN1/FLVCR2/ATP6V1C1/SLC39A8/SLC40A1/TFRC/SLC11A1/ATP2C2	10
GO:0042107	GO:0042107	cytokine metabolic process	10/517	124/18670	0.00236987	0.0407617	0.0334434	THBS1/IL10/EGR1/CEBPE/JAK2/IL18/INHBA/HMOX1/TLR8/CEBPB	10
GO:0035357	GO:0035357	peroxisome proliferator activated receptor signaling pathway	4/517	21/18670	0.0023912	0.0408691	0.0335316	ALOX15B/CITED2/FABP5/PPARG	4
GO:0051383	GO:0051383	kinetochore organization	4/517	21/18670	0.0023912	0.0408691	0.0335316	CENPF/NUF2/CENPE/CDT1	4
GO:0048545	GO:0048545	response to steroid hormone	21/517	383/18670	0.00243066	0.0411302	0.0337458	THBS1/ANXA3/ARG1/ALPL/FLT3/NEDD4/IL10/TSPO/CA2/TFPI/PADI2/RNF14/ANXA1/ADM/TGFB1I1/FOS/JAK2/TYMS/WBP2/SAFB/PPARG	21
GO:2001057	GO:2001057	reactive nitrogen species metabolic process	8/517	85/18670	0.00243684	0.0411302	0.0337458	MMP8/ARG2/IL10/TSPO/CYP1B1/JAK2/SIRPA/P2RX4	8
GO:0042398	GO:0042398	cellular modified amino acid biosynthetic process	6/517	50/18670	0.00247717	0.0415239	0.0340688	GCLM/PLSCR1/GCLC/OPLAH/PLOD2/PLOD1	6
GO:0097035	GO:0097035	regulation of membrane lipid distribution	6/517	50/18670	0.00247717	0.0415239	0.0340688	ATP8B4/PLSCR1/ATP9A/ATP11B/PLSCR4/PRKCD	6
GO:0021700	GO:0021700	developmental maturation	17/517	284/18670	0.0025067	0.0416631	0.034183	LTF/ROPN1L/SLC26A8/HBZ/B4GALT5/CD63/RAB32/AURKA/ANKS1A/KIF14/G6PD/TYMS/RBPJ/CLCN3/C1QA/CCNB1/PPARG	17
GO:0031349	GO:0031349	positive regulation of defense response	21/517	384/18670	0.00250686	0.0416631	0.034183	MMP8/ARG1/IL18RAP/CLEC4D/S100A12/CLEC4E/FPR2/LDLR/PLSCR1/PSMD12/SUCNR1/PDE2A/AIM2/JAK2/LPL/IL18/VAMP7/TLR8/CEBPB/PRKCD/FFAR2	21
GO:0034637	GO:0034637	cellular carbohydrate biosynthetic process	8/517	86/18670	0.00262323	0.0431725	0.0354214	GYG1/SLC2A1/B4GALT5/NDST2/GYS1/PGM2/PPP1R3D/GBE1	8
GO:0019674	GO:0019674	NAD metabolic process	6/517	51/18670	0.00274305	0.0444965	0.0365077	BPGM/HK3/GAPDH/PGK1/BST1/GPD2	6
GO:0001909	GO:0001909	leukocyte mediated cytotoxicity	9/517	107/18670	0.00290295	0.0465219	0.0381695	CEACAM1/CTSG/ARG1/IL18RAP/STXBP2/ITGAM/RAB27A/IL18/VAMP7	9
GO:0000050	GO:0000050	urea cycle	3/517	11/18670	0.00295066	0.0465219	0.0381695	ARG1/ARG2/ASL	3
GO:0008655	GO:0008655	pyrimidine-containing compound salvage	3/517	11/18670	0.00295066	0.0465219	0.0381695	UPP1/CDA/TK1	3
GO:0043097	GO:0043097	pyrimidine nucleoside salvage	3/517	11/18670	0.00295066	0.0465219	0.0381695	UPP1/CDA/TK1	3
GO:0045628	GO:0045628	regulation of T-helper 2 cell differentiation	3/517	11/18670	0.00295066	0.0465219	0.0381695	ANXA1/IL18/BCL6	3
GO:0070673	GO:0070673	response to interleukin-18	3/517	11/18670	0.00295066	0.0465219	0.0381695	IL18R1/IL18RAP/IL18	3
GO:0034763	GO:0034763	negative regulation of transmembrane transport	10/517	128/18670	0.00298843	0.0467957	0.0383941	MMP9/KCNE1/THBS1/GRB10/CLIC2/NEDD4/DYSF/NEDD4L/FABP5/CAB39	10

## Sheet: SepticShock_Down
	ID	Description	GeneRatio	BgRatio	pvalue	p.adjust	qvalue	geneID	Count
GO:0030098	GO:0030098	lymphocyte differentiation	9/53	353/18670	5.93775e-07	0.000343058	0.00026979	CD3E/MS4A1/GPR18/ITM2A/CD3G/FGL2/IKZF3/SLAMF6/EOMES	9
GO:0042110	GO:0042110	T cell activation	10/53	464/18670	6.10967e-07	0.000343058	0.00026979	CD3E/HLA-DPA1/RPS3/GPR18/CD3G/FGL2/BTLA/CLC/SLAMF6/EOMES	10
GO:0032609	GO:0032609	interferon-gamma production	5/53	113/18670	1.69141e-05	0.00589819	0.0046385	CD3E/HLA-DPA1/IRF8/SLAMF6/EOMES	5
GO:0050851	GO:0050851	antigen receptor-mediated signaling pathway	7/53	316/18670	2.94379e-05	0.00589819	0.0046385	HLA-DRA/CD3E/MS4A1/HLA-DPA1/RPS3/CD3G/PLEKHA1	7
GO:0032729	GO:0032729	positive regulation of interferon-gamma production	4/53	65/18670	3.44648e-05	0.00589819	0.0046385	CD3E/HLA-DPA1/IRF8/SLAMF6	4
GO:0046651	GO:0046651	lymphocyte proliferation	6/53	272/18670	0.000116978	0.0105179	0.00827158	CD3E/MS4A1/HLA-DPA1/RPS3/IKZF3/CLC	6
GO:0032943	GO:0032943	mononuclear cell proliferation	6/53	274/18670	0.000121757	0.0105179	0.00827158	CD3E/MS4A1/HLA-DPA1/RPS3/IKZF3/CLC	6
GO:0050863	GO:0050863	regulation of T cell activation	6/53	314/18670	0.000254753	0.0161993	0.0127395	CD3E/HLA-DPA1/RPS3/FGL2/BTLA/CLC	6
GO:0050670	GO:0050670	regulation of lymphocyte proliferation	5/53	208/18670	0.000303974	0.0161993	0.0127395	CD3E/HLA-DPA1/RPS3/IKZF3/CLC	5
GO:0032944	GO:0032944	regulation of mononuclear cell proliferation	5/53	209/18670	0.00031076	0.0161993	0.0127395	CD3E/HLA-DPA1/RPS3/IKZF3/CLC	5
GO:1903037	GO:1903037	regulation of leukocyte cell-cell adhesion	5/53	304/18670	0.00167716	0.048241	0.037938	CD3E/HLA-DPA1/RPS3/FGL2/BTLA	5
GO:0002285	GO:0002285	lymphocyte activation involved in immune response	4/53	181/18670	0.00172764	0.048241	0.037938	ITM2A/FGL2/SLAMF6/EOMES	4

## Sheet: BSS
	ID	Description	GeneRatio	BgRatio	pvalue	p.adjust	qvalue	geneID	Count
GO:0042119	GO:0042119	neutrophil activation	50/315	498/18670	1.29308e-24	5.56541e-21	4.78847e-21	MMP8/SERPINB10/LTF/OLFM4/CRISP3/LCN2/TCN1/MPO/MS4A3/RETN/PGLYRP1/CEACAM1/CTSG/RNASE2/STOM/VNN1/CLEC5A/RNASE3/HP/FOLR3/MMP9/ANXA3/PRG2/ARG1/CAMP/GPR84/GYG1/SERPINB1/S100A12/DYNLL1/CKAP4/IL18RAP/ATP8B4/PSMD12/CTSD/S100P/MME/CTSA/PYGL/GGH/DNASE1L1/IL18/PADI2/ITGAM/P2RX1/FABP5/PLD1/CREG1/MGST1/LILRA3	50
GO:0043312	GO:0043312	neutrophil degranulation	48/315	485/18670	2.26632e-23	4.25067e-20	3.65728e-20	MMP8/SERPINB10/LTF/OLFM4/CRISP3/LCN2/TCN1/MPO/MS4A3/RETN/PGLYRP1/CEACAM1/CTSG/RNASE2/STOM/VNN1/CLEC5A/RNASE3/HP/FOLR3/MMP9/ANXA3/PRG2/ARG1/CAMP/GPR84/GYG1/SERPINB1/S100A12/DYNLL1/CKAP4/ATP8B4/PSMD12/CTSD/S100P/MME/CTSA/PYGL/GGH/DNASE1L1/PADI2/ITGAM/P2RX1/FABP5/PLD1/CREG1/MGST1/LILRA3	48
GO:0002283	GO:0002283	neutrophil activation involved in immune response	48/315	488/18670	2.96283e-23	4.25067e-20	3.65728e-20	MMP8/SERPINB10/LTF/OLFM4/CRISP3/LCN2/TCN1/MPO/MS4A3/RETN/PGLYRP1/CEACAM1/CTSG/RNASE2/STOM/VNN1/CLEC5A/RNASE3/HP/FOLR3/MMP9/ANXA3/PRG2/ARG1/CAMP/GPR84/GYG1/SERPINB1/S100A12/DYNLL1/CKAP4/ATP8B4/PSMD12/CTSD/S100P/MME/CTSA/PYGL/GGH/DNASE1L1/PADI2/ITGAM/P2RX1/FABP5/PLD1/CREG1/MGST1/LILRA3	48
GO:0002446	GO:0002446	neutrophil mediated immunity	48/315	499/18670	7.78139e-23	8.37277e-20	7.20392e-20	MMP8/SERPINB10/LTF/OLFM4/CRISP3/LCN2/TCN1/MPO/MS4A3/RETN/PGLYRP1/CEACAM1/CTSG/RNASE2/STOM/VNN1/CLEC5A/RNASE3/HP/FOLR3/MMP9/ANXA3/PRG2/ARG1/CAMP/GPR84/GYG1/SERPINB1/S100A12/DYNLL1/CKAP4/ATP8B4/PSMD12/CTSD/S100P/MME/CTSA/PYGL/GGH/DNASE1L1/PADI2/ITGAM/P2RX1/FABP5/PLD1/CREG1/MGST1/LILRA3	48
GO:0035744	GO:0035744	T-helper 1 cell cytokine production	4/315	8/18670	5.27603e-06	0.00454161	0.00390759	IL18R1/IL18RAP/IL1R1/IL18	4
GO:0140014	GO:0140014	mitotic nuclear division	16/315	264/18670	1.14277e-05	0.00720217	0.00619674	MKI67/CDCA5/SPAG5/ANLN/NUSAP1/PRC1/BIRC5/TPX2/AURKA/UBE2C/NCAPG/TTK/ANAPC11/CDT1/KIF14/CENPE	16
GO:0045861	GO:0045861	negative regulation of proteolysis	19/315	358/18670	1.17136e-05	0.00720217	0.00619674	SERPINB10/LTF/IL1R2/HGF/THBS1/MMP9/SERPINB1/YOD1/WFDC1/SERPINB2/SERPINI1/TIMP4/PROS1/IL10/GABARAPL2/TFPI/RENBP/BIRC5/BIRC2	19
GO:0097237	GO:0097237	cellular response to toxic substance	15/315	247/18670	2.09559e-05	0.0090691	0.00780305	LCN2/MPO/HGF/TXN/HP/ARG1/CLIC2/HBZ/IL18RAP/IL10/EGR1/ANXA1/GSR/CBX8/MGST1	15
GO:0000280	GO:0000280	nuclear division	20/315	407/18670	2.11094e-05	0.0090691	0.00780305	CCNA1/MKI67/CDCA5/SPAG5/ASPM/ANLN/NUSAP1/CCNE2/PRC1/BIRC5/TPX2/AURKA/UBE2C/RAD51/NCAPG/TTK/ANAPC11/CDT1/KIF14/CENPE	20
GO:0032612	GO:0032612	interleukin-1 production	10/315	115/18670	2.52856e-05	0.0090691	0.00780305	CEACAM1/IL1R2/SERPINB1/ARG2/IL10/SUCNR1/EGR1/LPL/ANXA1/F2R	10
GO:0034614	GO:0034614	cellular response to reactive oxygen species	12/315	168/18670	2.91719e-05	0.00950871	0.00818129	LCN2/MPO/HGF/TXN/MMP9/ARG1/IL18RAP/IL10/TPM1/GLRX2/ANXA1/CBX8	12
GO:0061844	GO:0061844	antimicrobial humoral immune response mediated by antimicrobial peptide	8/315	73/18670	3.11662e-05	0.00950871	0.00818129	LTF/PGLYRP1/RNASE3/CAMP/S100A12/REG1B/CXCL10/CXCL3	8
GO:0042542	GO:0042542	response to hydrogen peroxide	11/315	146/18670	3.8397e-05	0.00950871	0.00818129	LCN2/HGF/TXN/HP/ARG1/TXNIP/IL18RAP/IL10/GLRX2/ANXA1/CBX8	11
GO:0019730	GO:0019730	antimicrobial humoral response	10/315	122/18670	4.21456e-05	0.00950871	0.00818129	LTF/LCN2/PGLYRP1/CTSG/RNASE3/CAMP/S100A12/REG1B/CXCL10/CXCL3	10
GO:0000302	GO:0000302	response to reactive oxygen species	14/315	232/18670	4.2246e-05	0.00950871	0.00818129	LCN2/MPO/HGF/TXN/HP/MMP9/ARG1/TXNIP/IL18RAP/IL10/TPM1/GLRX2/ANXA1/CBX8	14
GO:0046677	GO:0046677	response to antibiotic	17/315	327/18670	4.38266e-05	0.00950871	0.00818129	LCN2/HGF/TXN/HP/ARG1/TXNIP/IL18RAP/IL10/DMAP1/BIRC2/GGH/ADCY3/EGR1/TYMS/GLRX2/ANXA1/CBX8	17
GO:2000554	GO:2000554	regulation of T-helper 1 cell cytokine production	3/315	5/18670	4.63947e-05	0.00950871	0.00818129	IL18R1/IL1R1/IL18	3
GO:2000556	GO:2000556	positive regulation of T-helper 1 cell cytokine production	3/315	5/18670	4.63947e-05	0.00950871	0.00818129	IL18R1/IL1R1/IL18	3
GO:0032652	GO:0032652	regulation of interleukin-1 production	9/315	103/18670	6.18255e-05	0.0118776	0.0102195	CEACAM1/IL1R2/SERPINB1/ARG2/IL10/EGR1/LPL/ANXA1/F2R	9
GO:0002576	GO:0002576	platelet degranulation	10/315	128/18670	6.34722e-05	0.0118776	0.0102195	HGF/THBS1/MMRN1/CYB5R1/PROS1/ITGA2B/ITGB3/ABCC4/CTSW/P2RX1	10
GO:0042129	GO:0042129	regulation of T cell proliferation	11/315	156/18670	7.03275e-05	0.0122978	0.010581	VSIG4/SPTA1/ARG1/CD24/ARG2/IL10/PELI1/ZAP70/IL18/TFRC/ANXA1	11
GO:1901987	GO:1901987	regulation of cell cycle phase transition	21/315	480/18670	7.14324e-05	0.0122978	0.010581	GADD45A/CDCA5/DYNLL1/ANLN/PSMD12/PBX1/TPX2/AURKA/GTSE1/UBE2C/DYRK3/FAM83D/TTK/ANAPC11/ANXA1/CDT1/KIF14/RBX1/HMMR/CENPE/PSMD9	21
GO:0031640	GO:0031640	killing of cells of other organism	7/315	62/18670	8.08542e-05	0.0132554	0.0114049	LTF/PGLYRP1/CTSG/ARG1/CAMP/S100A12/PRF1	7
GO:0052548	GO:0052548	regulation of endopeptidase activity	19/315	425/18670	0.000119197	0.0182565	0.0157078	SERPINB10/LTF/HGF/THBS1/MMP9/ASPH/SERPINB1/WFDC1/SERPINB2/SERPINI1/TIMP4/PROS1/CTSD/TFPI/RENBP/BIRC5/BIRC2/P2RX1/F2R	19
GO:0031667	GO:0031667	response to nutrient levels	21/315	499/18670	0.000123011	0.0182565	0.0157078	LCN2/MPO/SLC2A1/GCLM/ARG1/UPP1/GCLC/HAT1/GABARAPL2/PRL/CPEB4/GLUL/CXCL10/LDLR/MAP1LC3B/LRP11/MKKS/P2RX1/TYMS/LPL/WIPI1	21
GO:0050866	GO:0050866	negative regulation of cell activation	12/315	199/18670	0.000149274	0.0187548	0.0161366	PGLYRP1/CEACAM1/VSIG4/ARG1/ARG2/GCLC/IL10/PELI1/LDLR/SAMSN1/ANXA1/DUSP3	12
GO:0035729	GO:0035729	cellular response to hepatocyte growth factor stimulus	4/315	17/18670	0.000159059	0.0187548	0.0161366	HGF/GCLM/GCLC/IL10	4
GO:0001818	GO:0001818	negative regulation of cytokine production	15/315	296/18670	0.00016251	0.0187548	0.0161366	MMP8/LTF/PGLYRP1/CEACAM1/IL1R2/VSIG4/HGF/THBS1/ARG1/CD24/SERPINB1/ARG2/IL10/LAPTM4B/ANXA1	15
GO:0032102	GO:0032102	negative regulation of response to external stimulus	18/315	400/18670	0.000165592	0.0187548	0.0161366	LTF/PGLYRP1/CEACAM1/IL1R2/VSIG4/HGF/THBS1/ARG1/WFDC1/ARG2/SERPINB2/PROS1/IL10/TFPI/LDLR/PADI2/MKKS/DUSP3	18
GO:0043434	GO:0043434	response to peptide hormone	19/315	436/18670	0.000165647	0.0187548	0.0161366	RETN/CEACAM1/GRB10/SLC2A1/ARG1/SORT1/GCLC/TIMP4/CA2/IL10/PRL/REG1B/GGH/ADCY3/EGR1/ATP6V1C1/BSG/LPL/ANXA1	19
GO:0061515	GO:0061515	myeloid cell development	7/315	70/18670	0.000175682	0.0187548	0.0161366	LTF/RHAG/HBZ/BPGM/TSPAN2/SOX6/JMJD6	7
GO:0051250	GO:0051250	negative regulation of lymphocyte activation	10/315	146/18670	0.000189748	0.0187548	0.0161366	PGLYRP1/CEACAM1/VSIG4/ARG1/ARG2/IL10/PELI1/SAMSN1/ANXA1/DUSP3	10
GO:0002695	GO:0002695	negative regulation of leukocyte activation	11/315	175/18670	0.000195371	0.0187548	0.0161366	PGLYRP1/CEACAM1/VSIG4/ARG1/ARG2/IL10/PELI1/LDLR/SAMSN1/ANXA1/DUSP3	11
GO:0071236	GO:0071236	cellular response to antibiotic	10/315	147/18670	0.000200614	0.0187548	0.0161366	LCN2/HGF/TXN/ARG1/IL18RAP/IL10/ADCY3/EGR1/ANXA1/CBX8	10
GO:0007596	GO:0007596	blood coagulation	16/315	336/18670	0.000201747	0.0187548	0.0161366	CEACAM1/THBS1/CLEC1B/MMRN1/MAFF/SERPINB2/PROS1/TFPI/ITGA2B/ITGB3/GP5/P2RX1/EHD1/F2R/MPL/MFN2	16
GO:0042116	GO:0042116	macrophage activation	8/315	95/18670	0.000204601	0.0187548	0.0161366	MMP8/VSIG4/THBS1/IL10/SUCNR1/JMJD6/LDLR/ITGAM	8
GO:0048821	GO:0048821	erythrocyte development	5/315	33/18670	0.000213274	0.0187548	0.0161366	RHAG/HBZ/BPGM/SOX6/JMJD6	5
GO:0050727	GO:0050727	regulation of inflammatory response	17/315	374/18670	0.000222716	0.0187548	0.0161366	MMP8/PGLYRP1/IL1R2/HGF/MMP9/WFDC1/S100A12/PDE2A/IL10/SUCNR1/IL1R1/BIRC2/IL18/LDLR/LPL/ANXA1/ABCC1	17
GO:0032944	GO:0032944	regulation of mononuclear cell proliferation	12/315	209/18670	0.000235427	0.0187548	0.0161366	VSIG4/SPTA1/ARG1/CD24/ARG2/IL10/PELI1/ZAP70/IL18/TFRC/ANXA1/MPL	12
GO:0007599	GO:0007599	hemostasis	16/315	341/18670	0.000238242	0.0187548	0.0161366	CEACAM1/THBS1/CLEC1B/MMRN1/MAFF/SERPINB2/PROS1/TFPI/ITGA2B/ITGB3/GP5/P2RX1/EHD1/F2R/MPL/MFN2	16
GO:0051186	GO:0051186	cofactor metabolic process	19/315	449/18670	0.000240474	0.0187548	0.0161366	TCN1/MPO/VNN1/SPTA1/HP/SLC2A1/GCLM/HBZ/GCLC/HMBS/ELOVL6/GGH/ISCA1/PDSS1/TYMS/GLRX2/GSR/MGST1/ABCC1	19
GO:0050817	GO:0050817	coagulation	16/315	342/18670	0.000246191	0.0187548	0.0161366	CEACAM1/THBS1/CLEC1B/MMRN1/MAFF/SERPINB2/PROS1/TFPI/ITGA2B/ITGB3/GP5/P2RX1/EHD1/F2R/MPL/MFN2	16
GO:0009064	GO:0009064	glutamine family amino acid metabolic process	7/315	74/18670	0.000249018	0.0187548	0.0161366	GCLM/ARG1/ARG2/OAT/GCLC/GLUL/PHGDH	7
GO:0035655	GO:0035655	interleukin-18-mediated signaling pathway	3/315	8/18670	0.000250185	0.0187548	0.0161366	IL18R1/IL18RAP/IL18	3
GO:0071351	GO:0071351	cellular response to interleukin-18	3/315	8/18670	0.000250185	0.0187548	0.0161366	IL18R1/IL18RAP/IL18	3
GO:0001991	GO:0001991	regulation of systemic arterial blood pressure by circulatory renin-angiotensin	4/315	19/18670	0.000252229	0.0187548	0.0161366	CTSG/SUCNR1/MME/F2R	4
GO:0035728	GO:0035728	response to hepatocyte growth factor	4/315	19/18670	0.000252229	0.0187548	0.0161366	HGF/GCLM/GCLC/IL10	4
GO:0006979	GO:0006979	response to oxidative stress	19/315	451/18670	0.000254288	0.0187548	0.0161366	LCN2/MPO/HGF/VNN1/TXN/HP/MMP9/GCLM/ARG1/TXNIP/GCLC/IL18RAP/IL10/TPM1/GLRX2/ANXA1/GSR/CBX8/MGST1	19
GO:0002237	GO:0002237	response to molecule of bacterial origin	16/315	343/18670	0.000254369	0.0187548	0.0161366	LTF/LCN2/MPO/CTSG/ARG1/CD24/LY96/TIMP4/IL10/TFPI/PELI1/CXCL10/IL18/CXCL3/F2R/MGST1	16
GO:0045840	GO:0045840	positive regulation of mitotic nuclear division	6/315	53/18670	0.00025914	0.0187548	0.0161366	CDCA5/NUSAP1/AURKA/UBE2C/ANAPC11/CDT1	6
GO:0070301	GO:0070301	cellular response to hydrogen peroxide	8/315	99/18670	0.000271914	0.0188761	0.016241	LCN2/HGF/TXN/ARG1/IL18RAP/IL10/ANXA1/CBX8	8
GO:0042092	GO:0042092	type 2 immune response	5/315	35/18670	0.000283785	0.0193874	0.0166809	ARG1/ARG2/IL10/IL18/ANXA1	5
GO:0043161	GO:0043161	proteasome-mediated ubiquitin-dependent protein catabolic process	18/315	419/18670	0.00029147	0.0196014	0.016865	YOD1/NEDD4L/GCLC/PSMD12/NEDD4/PELI1/RNF14/AURKA/BIRC2/UBE2H/UBE2C/ARAF/ANAPC11/RMND5A/KIF14/RBX1/ZNRF1/PSMD9	18
GO:0042098	GO:0042098	T cell proliferation	11/315	184/18670	0.000301551	0.0199673	0.0171798	VSIG4/SPTA1/ARG1/CD24/ARG2/IL10/PELI1/ZAP70/IL18/TFRC/ANXA1	11
GO:0002827	GO:0002827	positive regulation of T-helper 1 type immune response	4/315	20/18670	0.000311117	0.0202886	0.0174563	IL18R1/IL1R1/IL18/ANXA1	4
GO:0070936	GO:0070936	protein K48-linked ubiquitination	6/315	56/18670	0.000351315	0.0219225	0.0188621	NEDD4L/PELI1/BIRC2/UBE2H/UBE2C/ZNRF1	6
GO:0045787	GO:0045787	positive regulation of cell cycle	17/315	389/18670	0.000351453	0.0219225	0.0188621	GADD45A/CDCA5/SPAG5/NUSAP1/IL10/PBX1/AURKA/GTSE1/UBE2C/CITED2/DYRK3/FAM83D/ANAPC11/ANXA1/CDT1/KIF14/DUSP3	17
GO:0051310	GO:0051310	metaphase plate congression	6/315	57/18670	0.000387151	0.0238043	0.0204812	CDCA5/SPAG5/FAM83D/CDT1/KIF14/CENPE	6
GO:0050832	GO:0050832	defense response to fungus	5/315	40/18670	0.000536945	0.0300131	0.0258233	LTF/MPO/CTSG/ARG1/S100A12	5
GO:0044839	GO:0044839	cell cycle G2/M phase transition	13/315	266/18670	0.000617892	0.0336516	0.0289538	DYNLL1/PSMD12/PBX1/TPX2/AURKA/GTSE1/DYRK3/CCNB2/KIF14/FOXM1/RBX1/HMMR/PSMD9	13
GO:0050868	GO:0050868	negative regulation of T cell activation	8/315	112/18670	0.000625495	0.0336516	0.0289538	CEACAM1/VSIG4/ARG1/ARG2/IL10/PELI1/ANXA1/DUSP3	8
GO:0015701	GO:0015701	bicarbonate transport	5/315	42/18670	0.00067533	0.0358842	0.0308747	RHAG/CA4/CYB5R1/CA2/SLC26A8	5
GO:1903037	GO:1903037	regulation of leukocyte cell-cell adhesion	14/315	304/18670	0.000693685	0.03641	0.0313271	CEACAM1/VSIG4/VNN1/SPTA1/ARG1/CD24/ARG2/IL10/PELI1/ZAP70/IL18/TFRC/ANXA1/DUSP3	14
GO:0070673	GO:0070673	response to interleukin-18	3/315	11/18670	0.000709908	0.0365914	0.0314832	IL18R1/IL18RAP/IL18	3
GO:0106106	GO:0106106	cold-induced thermogenesis	9/315	143/18670	0.000730603	0.0365914	0.0314832	LCN2/IL18R1/GRB10/PDGFC/ELOVL6/IL18/FABP5/MAP2K6/MFN2	9
GO:0120161	GO:0120161	regulation of cold-induced thermogenesis	9/315	143/18670	0.000730603	0.0365914	0.0314832	LCN2/IL18R1/GRB10/PDGFC/ELOVL6/IL18/FABP5/MAP2K6/MFN2	9
GO:0001659	GO:0001659	temperature homeostasis	10/315	173/18670	0.000731148	0.0365914	0.0314832	LCN2/IL18R1/GRB10/PDGFC/ELOVL6/IL18/EGR1/FABP5/MAP2K6/MFN2	10
GO:0042088	GO:0042088	T-helper 1 type immune response	5/315	43/18670	0.00075376	0.0371714	0.0319823	IL18R1/IL18RAP/IL1R1/IL18/ANXA1	5
GO:0070555	GO:0070555	response to interleukin-1	11/315	207/18670	0.000810921	0.0384573	0.0330887	LCN2/IL1R2/GCLC/PSMD12/TFPI/PELI1/IL1R1/EGR1/ANXA1/RBX1/PSMD9	11
GO:0032943	GO:0032943	mononuclear cell proliferation	13/315	274/18670	0.000813108	0.0384573	0.0330887	VSIG4/SPTA1/ARG1/CD24/FLT3/ARG2/IL10/PELI1/ZAP70/IL18/TFRC/ANXA1/MPL	13
GO:0051785	GO:0051785	positive regulation of nuclear division	6/315	66/18670	0.000854038	0.039104	0.0336451	CDCA5/NUSAP1/AURKA/UBE2C/ANAPC11/CDT1	6
GO:0009612	GO:0009612	response to mechanical stimulus	11/315	210/18670	0.000912315	0.0403155	0.0346874	MPO/RETN/THBS1/SLC2A1/GADD45A/TXNIP/GCLC/PDE2A/CXCL10/LRP11/MKKS	11
GO:0006527	GO:0006527	arginine catabolic process	3/315	12/18670	0.000934756	0.0403155	0.0346874	ARG1/ARG2/OAT	3
GO:0051873	GO:0051873	killing by host of symbiont cells	3/315	12/18670	0.000934756	0.0403155	0.0346874	CTSG/ARG1/CAMP	3
GO:1901678	GO:1901678	iron coordination entity transport	3/315	12/18670	0.000934756	0.0403155	0.0346874	LTF/LCN2/FLVCR2	3
GO:0051346	GO:0051346	negative regulation of hydrolase activity	18/315	463/18670	0.000936698	0.0403155	0.0346874	SERPINB10/LTF/HGF/THBS1/MMP9/SERPINB1/WFDC1/SORT1/SERPINB2/SERPINI1/TIMP4/PROS1/TFPI/RENBP/BIRC5/BIRC2/MKKS/ANXA1	18
GO:0050863	GO:0050863	regulation of T cell activation	14/315	314/18670	0.000948731	0.0404291	0.0347852	CEACAM1/VSIG4/VNN1/SPTA1/ARG1/CD24/ARG2/IL10/PELI1/ZAP70/IL18/TFRC/ANXA1/DUSP3	14
GO:0042110	GO:0042110	T cell activation	18/315	464/18670	0.000959883	0.0405033	0.034849	IL18R1/CEACAM1/VSIG4/VNN1/SPTA1/ARG1/CD24/ARG2/IL10/PELI1/ZAP70/JMJD6/IL18/EGR1/TFRC/ANXA1/DUSP3/PATZ1	18
GO:0048872	GO:0048872	homeostasis of number of cells	12/315	246/18670	0.00100789	0.0420933	0.0362171	RHAG/SPTA1/HBZ/FLT3/BPGM/SOX6/JMJD6/DYRK3/CCNB2/ANXA1/F2R/MPL	12
GO:0007059	GO:0007059	chromosome segregation	14/315	321/18670	0.00117086	0.0473859	0.0407708	MKI67/CDCA5/SPAG5/NUSAP1/CCNE2/PRC1/BIRC5/FAM83D/NCAPG/TTK/ANAPC11/CDT1/KIF14/CENPE	14
GO:0002829	GO:0002829	negative regulation of type 2 immune response	3/315	13/18670	0.00120006	0.0473859	0.0407708	ARG1/ARG2/ANXA1	3
GO:0060576	GO:0060576	intestinal epithelial cell development	3/315	13/18670	0.00120006	0.0473859	0.0407708	YIPF6/KLF5/TYMS	3
GO:0014066	GO:0014066	regulation of phosphatidylinositol 3-kinase signaling	8/315	124/18670	0.0012175	0.0476374	0.0409871	CEACAM1/HGF/FLT3/NEDD4/PDGFC/CEP55/IL18/F2R	8
GO:1990845	GO:1990845	adaptive thermogenesis	9/315	154/18670	0.00123523	0.0478958	0.0412095	LCN2/IL18R1/GRB10/PDGFC/ELOVL6/IL18/FABP5/MAP2K6/MFN2	9

## Sheet: BSS_Down
	ID	Description	GeneRatio	BgRatio	pvalue	p.adjust	qvalue	geneID	Count
GO:0042119	GO:0042119	neutrophil activation	49/306	498/18670	2.58519e-24	1.1031e-20	9.46997e-21	MMP8/SERPINB10/LTF/OLFM4/CRISP3/LCN2/TCN1/MPO/MS4A3/RETN/PGLYRP1/CEACAM1/CTSG/RNASE2/STOM/VNN1/CLEC5A/RNASE3/HP/FOLR3/MMP9/ANXA3/PRG2/ARG1/CAMP/GPR84/GYG1/SERPINB1/S100A12/DYNLL1/CKAP4/IL18RAP/ATP8B4/PSMD12/CTSD/S100P/CTSA/PYGL/GGH/DNASE1L1/IL18/PADI2/ITGAM/P2RX1/FABP5/PLD1/CREG1/MGST1/LILRA3	49
GO:0043312	GO:0043312	neutrophil degranulation	47/306	485/18670	4.71662e-23	8.72227e-20	7.48794e-20	MMP8/SERPINB10/LTF/OLFM4/CRISP3/LCN2/TCN1/MPO/MS4A3/RETN/PGLYRP1/CEACAM1/CTSG/RNASE2/STOM/VNN1/CLEC5A/RNASE3/HP/FOLR3/MMP9/ANXA3/PRG2/ARG1/CAMP/GPR84/GYG1/SERPINB1/S100A12/DYNLL1/CKAP4/ATP8B4/PSMD12/CTSD/S100P/CTSA/PYGL/GGH/DNASE1L1/PADI2/ITGAM/P2RX1/FABP5/PLD1/CREG1/MGST1/LILRA3	47
GO:0002283	GO:0002283	neutrophil activation involved in immune response	47/306	488/18670	6.13237e-23	8.72227e-20	7.48794e-20	MMP8/SERPINB10/LTF/OLFM4/CRISP3/LCN2/TCN1/MPO/MS4A3/RETN/PGLYRP1/CEACAM1/CTSG/RNASE2/STOM/VNN1/CLEC5A/RNASE3/HP/FOLR3/MMP9/ANXA3/PRG2/ARG1/CAMP/GPR84/GYG1/SERPINB1/S100A12/DYNLL1/CKAP4/ATP8B4/PSMD12/CTSD/S100P/CTSA/PYGL/GGH/DNASE1L1/PADI2/ITGAM/P2RX1/FABP5/PLD1/CREG1/MGST1/LILRA3	47
GO:0002446	GO:0002446	neutrophil mediated immunity	47/306	499/18670	1.57904e-22	1.68444e-19	1.44607e-19	MMP8/SERPINB10/LTF/OLFM4/CRISP3/LCN2/TCN1/MPO/MS4A3/RETN/PGLYRP1/CEACAM1/CTSG/RNASE2/STOM/VNN1/CLEC5A/RNASE3/HP/FOLR3/MMP9/ANXA3/PRG2/ARG1/CAMP/GPR84/GYG1/SERPINB1/S100A12/DYNLL1/CKAP4/ATP8B4/PSMD12/CTSD/S100P/CTSA/PYGL/GGH/DNASE1L1/PADI2/ITGAM/P2RX1/FABP5/PLD1/CREG1/MGST1/LILRA3	47
GO:0035744	GO:0035744	T-helper 1 cell cytokine production	4/306	8/18670	4.70309e-06	0.00401362	0.00344563	IL18R1/IL18RAP/IL1R1/IL18	4
GO:0045861	GO:0045861	negative regulation of proteolysis	19/306	358/18670	7.76636e-06	0.00484924	0.004163	SERPINB10/LTF/IL1R2/HGF/THBS1/MMP9/SERPINB1/YOD1/WFDC1/SERPINB2/SERPINI1/TIMP4/PROS1/IL10/GABARAPL2/TFPI/RENBP/BIRC5/BIRC2	19
GO:0140014	GO:0140014	mitotic nuclear division	16/306	264/18670	7.95516e-06	0.00484924	0.004163	MKI67/CDCA5/SPAG5/ANLN/NUSAP1/PRC1/BIRC5/TPX2/AURKA/UBE2C/NCAPG/TTK/ANAPC11/CDT1/KIF14/CENPE	16
GO:0000280	GO:0000280	nuclear division	20/306	407/18670	1.38811e-05	0.00701627	0.00602336	CCNA1/MKI67/CDCA5/SPAG5/ASPM/ANLN/NUSAP1/CCNE2/PRC1/BIRC5/TPX2/AURKA/UBE2C/RAD51/NCAPG/TTK/ANAPC11/CDT1/KIF14/CENPE	20
GO:0097237	GO:0097237	cellular response to toxic substance	15/306	247/18670	1.49215e-05	0.00701627	0.00602336	LCN2/MPO/HGF/TXN/HP/ARG1/CLIC2/HBZ/IL18RAP/IL10/EGR1/ANXA1/GSR/CBX8/MGST1	15
GO:0032612	GO:0032612	interleukin-1 production	10/306	115/18670	1.97317e-05	0.00701627	0.00602336	CEACAM1/IL1R2/SERPINB1/ARG2/IL10/SUCNR1/EGR1/LPL/ANXA1/F2R	10
GO:0034614	GO:0034614	cellular response to reactive oxygen species	12/306	168/18670	2.19475e-05	0.00720383	0.00618439	LCN2/MPO/HGF/TXN/MMP9/ARG1/IL18RAP/IL10/TPM1/GLRX2/ANXA1/CBX8	12
GO:2000554	GO:2000554	regulation of T-helper 1 cell cytokine production	3/306	5/18670	4.25497e-05	0.0113475	0.00974165	IL18R1/IL1R1/IL18	3
GO:2000556	GO:2000556	positive regulation of T-helper 1 cell cytokine production	3/306	5/18670	4.25497e-05	0.0113475	0.00974165	IL18R1/IL1R1/IL18	3
GO:1901987	GO:1901987	regulation of cell cycle phase transition	21/306	480/18670	4.70999e-05	0.0117211	0.0100624	GADD45A/CDCA5/DYNLL1/ANLN/PSMD12/PBX1/TPX2/AURKA/GTSE1/UBE2C/DYRK3/FAM83D/TTK/ANAPC11/ANXA1/CDT1/KIF14/RBX1/HMMR/CENPE/PSMD9	21
GO:0032652	GO:0032652	regulation of interleukin-1 production	9/306	103/18670	4.94445e-05	0.0117211	0.0100624	CEACAM1/IL1R2/SERPINB1/ARG2/IL10/EGR1/LPL/ANXA1/F2R	9
GO:0052548	GO:0052548	regulation of endopeptidase activity	19/306	425/18670	8.14675e-05	0.0173811	0.0149214	SERPINB10/LTF/HGF/THBS1/MMP9/ASPH/SERPINB1/WFDC1/SERPINB2/SERPINI1/TIMP4/PROS1/CTSD/TFPI/RENBP/BIRC5/BIRC2/P2RX1/F2R	19
GO:0046677	GO:0046677	response to antibiotic	16/306	327/18670	0.000106093	0.0192766	0.0165486	LCN2/HGF/TXN/HP/ARG1/IL18RAP/IL10/DMAP1/BIRC2/GGH/ADCY3/EGR1/TYMS/GLRX2/ANXA1/CBX8	16
GO:0043434	GO:0043434	response to peptide hormone	19/306	436/18670	0.000113777	0.0192766	0.0165486	RETN/CEACAM1/GRB10/SLC2A1/ARG1/SORT1/GCLC/TIMP4/CA2/IL10/PRL/REG1B/GGH/ADCY3/EGR1/ATP6V1C1/BSG/LPL/ANXA1	19
GO:0032102	GO:0032102	negative regulation of response to external stimulus	18/306	400/18670	0.000115346	0.0192766	0.0165486	LTF/PGLYRP1/CEACAM1/IL1R2/VSIG4/HGF/THBS1/ARG1/WFDC1/ARG2/SERPINB2/PROS1/IL10/TFPI/LDLR/PADI2/MKKS/DUSP3	18
GO:0001818	GO:0001818	negative regulation of cytokine production	15/306	296/18670	0.000118264	0.0192766	0.0165486	MMP8/LTF/PGLYRP1/CEACAM1/IL1R2/VSIG4/HGF/THBS1/ARG1/CD24/SERPINB1/ARG2/IL10/LAPTM4B/ANXA1	15
GO:0000302	GO:0000302	response to reactive oxygen species	13/306	232/18670	0.00012476	0.0192766	0.0165486	LCN2/MPO/HGF/TXN/HP/MMP9/ARG1/IL18RAP/IL10/TPM1/GLRX2/ANXA1/CBX8	13
GO:0035729	GO:0035729	cellular response to hepatocyte growth factor stimulus	4/306	17/18670	0.000142282	0.0192766	0.0165486	HGF/GCLM/GCLC/IL10	4
GO:0007596	GO:0007596	blood coagulation	16/306	336/18670	0.000145037	0.0192766	0.0165486	CEACAM1/THBS1/CLEC1B/MMRN1/MAFF/SERPINB2/PROS1/TFPI/ITGA2B/ITGB3/GP5/P2RX1/EHD1/F2R/MPL/MFN2	16
GO:0061515	GO:0061515	myeloid cell development	7/306	70/18670	0.000146989	0.0192766	0.0165486	LTF/RHAG/HBZ/BPGM/TSPAN2/SOX6/JMJD6	7
GO:0042542	GO:0042542	response to hydrogen peroxide	10/306	146/18670	0.000150063	0.0192766	0.0165486	LCN2/HGF/TXN/HP/ARG1/IL18RAP/IL10/GLRX2/ANXA1/CBX8	10
GO:0050727	GO:0050727	regulation of inflammatory response	17/306	374/18670	0.000158029	0.0192766	0.0165486	MMP8/PGLYRP1/IL1R2/HGF/MMP9/WFDC1/S100A12/PDE2A/IL10/SUCNR1/IL1R1/BIRC2/IL18/LDLR/LPL/ANXA1/ABCC1	17
GO:0071236	GO:0071236	cellular response to antibiotic	10/306	147/18670	0.000158724	0.0192766	0.0165486	LCN2/HGF/TXN/ARG1/IL18RAP/IL10/ADCY3/EGR1/ANXA1/CBX8	10
GO:0051186	GO:0051186	cofactor metabolic process	19/306	449/18670	0.000166143	0.0192766	0.0165486	TCN1/MPO/VNN1/SPTA1/HP/SLC2A1/GCLM/HBZ/GCLC/HMBS/ELOVL6/GGH/ISCA1/PDSS1/TYMS/GLRX2/GSR/MGST1/ABCC1	19
GO:0042116	GO:0042116	macrophage activation	8/306	95/18670	0.000167965	0.0192766	0.0165486	MMP8/VSIG4/THBS1/IL10/SUCNR1/JMJD6/LDLR/ITGAM	8
GO:0007599	GO:0007599	hemostasis	16/306	341/18670	0.000171654	0.0192766	0.0165486	CEACAM1/THBS1/CLEC1B/MMRN1/MAFF/SERPINB2/PROS1/TFPI/ITGA2B/ITGB3/GP5/P2RX1/EHD1/F2R/MPL/MFN2	16
GO:0050817	GO:0050817	coagulation	16/306	342/18670	0.00017746	0.0192766	0.0165486	CEACAM1/THBS1/CLEC1B/MMRN1/MAFF/SERPINB2/PROS1/TFPI/ITGA2B/ITGB3/GP5/P2RX1/EHD1/F2R/MPL/MFN2	16
GO:0019730	GO:0019730	antimicrobial humoral response	9/306	122/18670	0.00018329	0.0192766	0.0165486	LTF/LCN2/PGLYRP1/CTSG/RNASE3/CAMP/S100A12/REG1B/CXCL3	9
GO:0048821	GO:0048821	erythrocyte development	5/306	33/18670	0.000186416	0.0192766	0.0165486	RHAG/HBZ/BPGM/SOX6/JMJD6	5
GO:0030099	GO:0030099	myeloid cell differentiation	18/306	416/18670	0.000187521	0.0192766	0.0165486	LTF/CEACAM1/THBS1/CLEC5A/RHAG/CLEC1B/MMP9/HBZ/BPGM/C1QC/TSPAN2/SOX6/CA2/ITGA2B/JMJD6/DYRK3/TFRC/MPL	18
GO:0061844	GO:0061844	antimicrobial humoral immune response mediated by antimicrobial peptide	7/306	73/18670	0.000191604	0.0192766	0.0165486	LTF/PGLYRP1/RNASE3/CAMP/S100A12/REG1B/CXCL3	7
GO:0009064	GO:0009064	glutamine family amino acid metabolic process	7/306	74/18670	0.000208694	0.0192766	0.0165486	GCLM/ARG1/ARG2/OAT/GCLC/GLUL/PHGDH	7
GO:0045840	GO:0045840	positive regulation of mitotic nuclear division	6/306	53/18670	0.00022173	0.0192766	0.0165486	CDCA5/NUSAP1/AURKA/UBE2C/ANAPC11/CDT1	6
GO:0070301	GO:0070301	cellular response to hydrogen peroxide	8/306	99/18670	0.000223599	0.0192766	0.0165486	LCN2/HGF/TXN/ARG1/IL18RAP/IL10/ANXA1/CBX8	8
GO:0035728	GO:0035728	response to hepatocyte growth factor	4/306	19/18670	0.000225798	0.0192766	0.0165486	HGF/GCLM/GCLC/IL10	4
GO:0035655	GO:0035655	interleukin-18-mediated signaling pathway	3/306	8/18670	0.000229702	0.0192766	0.0165486	IL18R1/IL18RAP/IL18	3
GO:0071351	GO:0071351	cellular response to interleukin-18	3/306	8/18670	0.000229702	0.0192766	0.0165486	IL18R1/IL18RAP/IL18	3
GO:0031667	GO:0031667	response to nutrient levels	20/306	499/18670	0.00023028	0.0192766	0.0165486	LCN2/MPO/SLC2A1/GCLM/ARG1/UPP1/GCLC/HAT1/GABARAPL2/PRL/CPEB4/GLUL/LDLR/MAP1LC3B/LRP11/MKKS/P2RX1/TYMS/LPL/WIPI1	20
GO:0042092	GO:0042092	type 2 immune response	5/306	35/18670	0.000248245	0.0202117	0.0173514	ARG1/ARG2/IL10/IL18/ANXA1	5
GO:0045787	GO:0045787	positive regulation of cell cycle	17/306	389/18670	0.000251047	0.0202117	0.0173514	GADD45A/CDCA5/SPAG5/NUSAP1/IL10/PBX1/AURKA/GTSE1/UBE2C/CITED2/DYRK3/FAM83D/ANAPC11/ANXA1/CDT1/KIF14/DUSP3	17
GO:0042129	GO:0042129	regulation of T cell proliferation	10/306	156/18670	0.000257461	0.0203442	0.0174652	VSIG4/SPTA1/ARG1/CD24/ARG2/IL10/ZAP70/IL18/TFRC/ANXA1	10
GO:0002576	GO:0002576	platelet degranulation	9/306	128/18670	0.000263036	0.0204068	0.017519	HGF/THBS1/MMRN1/CYB5R1/PROS1/ITGA2B/ITGB3/ABCC4/P2RX1	9
GO:0002827	GO:0002827	positive regulation of T-helper 1 type immune response	4/306	20/18670	0.000278622	0.02123	0.0182256	IL18R1/IL1R1/IL18/ANXA1	4
GO:0051310	GO:0051310	metaphase plate congression	6/306	57/18670	0.000331801	0.0248385	0.0213235	CDCA5/SPAG5/FAM83D/CDT1/KIF14/CENPE	6
GO:0050866	GO:0050866	negative regulation of cell activation	11/306	199/18670	0.000459706	0.0309182	0.0265428	PGLYRP1/CEACAM1/VSIG4/ARG1/ARG2/GCLC/IL10/LDLR/SAMSN1/ANXA1/DUSP3	11
GO:0001906	GO:0001906	cell killing	10/306	168/18670	0.000464823	0.0309182	0.0265428	LTF/PGLYRP1/CEACAM1/CTSG/ARG1/CAMP/S100A12/IL18RAP/IL18/ITGAM	10
GO:0050832	GO:0050832	defense response to fungus	5/306	40/18670	0.000470634	0.0309182	0.0265428	LTF/MPO/CTSG/ARG1/S100A12	5
GO:0044839	GO:0044839	cell cycle G2/M phase transition	13/306	266/18670	0.000470982	0.0309182	0.0265428	DYNLL1/PSMD12/PBX1/TPX2/AURKA/GTSE1/DYRK3/CCNB2/KIF14/FOXM1/RBX1/HMMR/PSMD9	13
GO:0006979	GO:0006979	response to oxidative stress	18/306	451/18670	0.000494366	0.0319615	0.0274385	LCN2/MPO/HGF/VNN1/TXN/HP/MMP9/GCLM/ARG1/GCLC/IL18RAP/IL10/TPM1/GLRX2/ANXA1/GSR/CBX8/MGST1	18
GO:0015711	GO:0015711	organic anion transport	19/306	495/18670	0.000558869	0.0347379	0.029822	CEACAM1/SLC7A5/THBS1/RHAG/FOLR3/SLC2A1/ARG1/CA4/CYB5R1/ATP8B4/CA2/SLC26A8/ABCC4/ATP9A/LDLR/ANXA1/MAP2K6/CETP/ABCC1	19
GO:0001659	GO:0001659	temperature homeostasis	10/306	173/18670	0.000584931	0.0347379	0.029822	LCN2/IL18R1/GRB10/PDGFC/ELOVL6/IL18/EGR1/FABP5/MAP2K6/MFN2	10
GO:0043161	GO:0043161	proteasome-mediated ubiquitin-dependent protein catabolic process	17/306	419/18670	0.000586722	0.0347379	0.029822	YOD1/NEDD4L/GCLC/PSMD12/NEDD4/RNF14/AURKA/BIRC2/UBE2H/UBE2C/ARAF/ANAPC11/RMND5A/KIF14/RBX1/ZNRF1/PSMD9	17
GO:0015701	GO:0015701	bicarbonate transport	5/306	42/18670	0.000592397	0.0347379	0.029822	RHAG/CA4/CYB5R1/CA2/SLC26A8	5
GO:0106106	GO:0106106	cold-induced thermogenesis	9/306	143/18670	0.000594297	0.0347379	0.029822	LCN2/IL18R1/GRB10/PDGFC/ELOVL6/IL18/FABP5/MAP2K6/MFN2	9
GO:0120161	GO:0120161	regulation of cold-induced thermogenesis	9/306	143/18670	0.000594297	0.0347379	0.029822	LCN2/IL18R1/GRB10/PDGFC/ELOVL6/IL18/FABP5/MAP2K6/MFN2	9
GO:0070673	GO:0070673	response to interleukin-18	3/306	11/18670	0.000652495	0.0367111	0.0315159	IL18R1/IL18RAP/IL18	3
GO:0042088	GO:0042088	T-helper 1 type immune response	5/306	43/18670	0.000661457	0.0367111	0.0315159	IL18R1/IL18RAP/IL1R1/IL18/ANXA1	5
GO:0051346	GO:0051346	negative regulation of hydrolase activity	18/306	463/18670	0.000671072	0.0367111	0.0315159	SERPINB10/LTF/HGF/THBS1/MMP9/SERPINB1/WFDC1/SORT1/SERPINB2/SERPINI1/TIMP4/PROS1/TFPI/RENBP/BIRC5/BIRC2/MKKS/ANXA1	18
GO:0032944	GO:0032944	regulation of mononuclear cell proliferation	11/306	209/18670	0.000692176	0.0369189	0.0316944	VSIG4/SPTA1/ARG1/CD24/ARG2/IL10/ZAP70/IL18/TFRC/ANXA1/MPL	11
GO:0051785	GO:0051785	positive regulation of nuclear division	6/306	66/18670	0.000734608	0.0386984	0.033222	CDCA5/NUSAP1/AURKA/UBE2C/ANAPC11/CDT1	6
GO:0048872	GO:0048872	homeostasis of number of cells	12/306	246/18670	0.00078443	0.040819	0.0350426	RHAG/SPTA1/HBZ/FLT3/BPGM/SOX6/JMJD6/DYRK3/CCNB2/ANXA1/F2R/MPL	12
GO:0006527	GO:0006527	arginine catabolic process	3/306	12/18670	0.000859469	0.0421535	0.0361882	ARG1/ARG2/OAT	3
GO:0051873	GO:0051873	killing by host of symbiont cells	3/306	12/18670	0.000859469	0.0421535	0.0361882	CTSG/ARG1/CAMP	3
GO:1901678	GO:1901678	iron coordination entity transport	3/306	12/18670	0.000859469	0.0421535	0.0361882	LTF/LCN2/FLVCR2	3
GO:0007059	GO:0007059	chromosome segregation	14/306	321/18670	0.000887449	0.0430312	0.0369417	MKI67/CDCA5/SPAG5/NUSAP1/CCNE2/PRC1/BIRC5/FAM83D/NCAPG/TTK/ANAPC11/CDT1/KIF14/CENPE	14
GO:0042098	GO:0042098	T cell proliferation	10/306	184/18670	0.000941027	0.0442447	0.0379834	VSIG4/SPTA1/ARG1/CD24/ARG2/IL10/ZAP70/IL18/TFRC/ANXA1	10
GO:1990845	GO:1990845	adaptive thermogenesis	9/306	154/18670	0.00100943	0.0464166	0.039848	LCN2/IL18R1/GRB10/PDGFC/ELOVL6/IL18/FABP5/MAP2K6/MFN2	9
GO:0014066	GO:0014066	regulation of phosphatidylinositol 3-kinase signaling	8/306	124/18670	0.00101166	0.0464166	0.039848	CEACAM1/HGF/FLT3/NEDD4/PDGFC/CEP55/IL18/F2R	8
GO:0002829	GO:0002829	negative regulation of type 2 immune response	3/306	13/18670	0.0011038	0.047758	0.0409996	ARG1/ARG2/ANXA1	3
GO:0060576	GO:0060576	intestinal epithelial cell development	3/306	13/18670	0.0011038	0.047758	0.0409996	YIPF6/KLF5/TYMS	3
GO:0006575	GO:0006575	cellular modified amino acid metabolic process	10/306	188/18670	0.00110805	0.047758	0.0409996	VNN1/GCLM/GCLC/SLC22A4/SULT1B1/GGH/TYMS/GLRX2/GSR/MGST1	10
GO:0000083	GO:0000083	regulation of transcription involved in G1/S transition of mitotic cell cycle	4/306	29/18670	0.00121622	0.0499002	0.0428386	CCNA1/RRM2/TYMS/CDT1	4
GO:0015949	GO:0015949	nucleobase-containing small molecule interconversion	4/306	29/18670	0.00121622	0.0499002	0.0428386	RRM2/TYMS/GSR/GLRX	4

## Sheet: Cluster2
	ID	Description	GeneRatio	BgRatio	pvalue	p.adjust	qvalue	geneID	Count
GO:0006614	GO:0006614	SRP-dependent cotranslational protein targeting to membrane	6/95	105/18670	1.58782e-05	0.00968085	0.0084539	RPS27/RPL27/RPL35/RPS27A/RPL37/RPL36	6
GO:0006613	GO:0006613	cotranslational protein targeting to membrane	6/95	109/18670	1.96561e-05	0.00968085	0.0084539	RPS27/RPL27/RPL35/RPS27A/RPL37/RPL36	6
GO:0048821	GO:0048821	erythrocyte development	4/95	33/18670	2.29872e-05	0.00968085	0.0084539	SLC4A1/RHAG/EPB42/HBZ	4
GO:0045047	GO:0045047	protein targeting to ER	6/95	118/18670	3.08324e-05	0.00968085	0.0084539	RPS27/RPL27/RPL35/RPS27A/RPL37/RPL36	6
GO:0000184	GO:0000184	nuclear-transcribed mRNA catabolic process, nonsense-mediated decay	6/95	120/18670	3.3901e-05	0.00968085	0.0084539	RPS27/RPL27/RPL35/RPS27A/RPL37/RPL36	6
GO:0072599	GO:0072599	establishment of protein localization to endoplasmic reticulum	6/95	122/18670	3.72102e-05	0.00968085	0.0084539	RPS27/RPL27/RPL35/RPS27A/RPL37/RPL36	6
GO:0006413	GO:0006413	translational initiation	7/95	193/18670	5.80314e-05	0.012941	0.0113008	RPS27/EIF1AY/RPL27/RPL35/RPS27A/RPL37/RPL36	7
GO:0015669	GO:0015669	gas transport	3/95	19/18670	0.000116574	0.0181972	0.0158909	RHAG/HBZ/HBQ1	3
GO:0019083	GO:0019083	viral transcription	6/95	177/18670	0.000288514	0.033987	0.0296795	RPS27/RPL27/RPL35/RPS27A/RPL37/RPL36	6
GO:0006779	GO:0006779	porphyrin-containing compound biosynthetic process	3/95	26/18670	0.000304816	0.033987	0.0296795	SPTA1/HMBS/ALAS2	3
GO:0034101	GO:0034101	erythrocyte homeostasis	5/95	122/18670	0.000397687	0.0366513	0.0320061	SLC4A1/RHAG/EPB42/HBZ/ALAS2	5
GO:0042744	GO:0042744	hydrogen peroxide catabolic process	3/95	32/18670	0.000568785	0.0438677	0.0383079	GPX1/HBZ/HBQ1	3
GO:0055076	GO:0055076	transition metal ion homeostasis	5/95	133/18670	0.000590149	0.0438677	0.0383079	MT1F/RHAG/EPB42/ALAS2/SLC25A37	5
GO:0098754	GO:0098754	detoxification	5/95	137/18670	0.000675083	0.0458176	0.0400106	MT1F/GPX1/HBZ/HBQ1/CLIC2	5

## Sheet: Cluster2_Up
	ID	Description	GeneRatio	BgRatio	pvalue	p.adjust	qvalue	geneID	Count
GO:0015669	GO:0015669	gas transport	3/49	19/18670	1.59827e-05	0.00964079	0.00764792	RHAG/HBZ/HBQ1	3
GO:0051186	GO:0051186	cofactor metabolic process	8/49	449/18670	1.99602e-05	0.00964079	0.00764792	GPX1/ACSL1/HBZ/NFS1/SPTA1/HBQ1/HMBS/ALAS2	8
GO:0006779	GO:0006779	porphyrin-containing compound biosynthetic process	3/49	26/18670	4.23335e-05	0.0116006	0.00920264	SPTA1/HMBS/ALAS2	3
GO:0033014	GO:0033014	tetrapyrrole biosynthetic process	3/49	29/18670	5.91662e-05	0.0116006	0.00920264	SPTA1/HMBS/ALAS2	3
GO:0055072	GO:0055072	iron ion homeostasis	4/49	81/18670	6.00447e-05	0.0116006	0.00920264	RHAG/EPB42/ALAS2/SLC25A37	4
GO:0042744	GO:0042744	hydrogen peroxide catabolic process	3/49	32/18670	7.98696e-05	0.0121019	0.00960025	GPX1/HBZ/HBQ1	3
GO:0048821	GO:0048821	erythrocyte development	3/49	33/18670	8.76946e-05	0.0121019	0.00960025	RHAG/EPB42/HBZ	3
GO:0006778	GO:0006778	porphyrin-containing compound metabolic process	3/49	38/18670	0.000134347	0.0158096	0.0125416	SPTA1/HMBS/ALAS2	3
GO:0098869	GO:0098869	cellular oxidant detoxification	4/49	102/18670	0.000147294	0.0158096	0.0125416	GPX1/HBZ/HBQ1/CLIC2	4
GO:0034101	GO:0034101	erythrocyte homeostasis	4/49	122/18670	0.000292957	0.021769	0.0172691	RHAG/EPB42/HBZ/ALAS2	4
GO:0042743	GO:0042743	hydrogen peroxide metabolic process	3/49	57/18670	0.000449943	0.0228755	0.0181468	GPX1/HBZ/HBQ1	3
GO:0098754	GO:0098754	detoxification	4/49	137/18670	0.000455108	0.0228755	0.0181468	GPX1/HBZ/HBQ1/CLIC2	4
GO:0017001	GO:0017001	antibiotic catabolic process	3/49	58/18670	0.000473612	0.0228755	0.0181468	GPX1/HBZ/HBQ1	3

[truncated: 7 more sheets: Cluster2_Down, Cluster3, Cluster3_Up, Cluster3_Down, Cluster2_3, Cluster2_3_Up, Cluster2_3_Down]
